# Supplementary material for: Native N-glycome profiling of single cells and ng-level blood isolates using label-free capillary electrophoresis-mass spectrometry
Source: Nat Commun. 2024 May 8;15:3847. doi: 10.1038/s41467-024-47772-w (PMC11079027; doi:10.1038/s41467-024-47772-w)
Supplement: Supplementary file 4 — Supplementary Data 1 [file 41467_2024_47772_MOESM4_ESM.xlsx]

## Sheet: Table1_Number_ID_Glycans
		Sample	Mean	SD
		IgM 5 ng (~3000 pL of serum)	173.333	6.4291
		IgM 0.1 ng (~60 pL of serum)	132	9.16515
		IgG 5 ng (~500 pL of serum)	141.667	9.29157
		IgG 0.5 ng (~50 pL of serum)	87.6667	9.86577
		Plasma 500 pL	375.333	12.3423
		Plasma 50 pL	233.667	9.60902
		Plasma 5 pL	152	20.664
		EVs 50 nL (~150 nL of plasma)	226.333	7.37111
		EVs 1 nL (~3 nL of plasma)	127.333	14.4684
		Single HeLa cell	13	3
		Five HeLa cells	65.6	21.8815
		~Ten HeLa cells	91.8	24.2837
		Single U87 cell	62	20.0873
		Single LPS-treated HeLa cell	37.2	12.3976
		Single LPS-treated U87 cell	55.2	29.7271
		Water blank	1.4	1.34164
		Cell suspension medium	2.6	1.51658
