# Supplementary material for: Native N-glycome profiling of single cells and ng-level blood isolates using label-free capillary electrophoresis-mass spectrometry
Source: Nat Commun. 2024 May 8;15:3847. doi: 10.1038/s41467-024-47772-w (PMC11079027; doi:10.1038/s41467-024-47772-w)
Supplement: Supplementary file 5 — Supplementary Data 2 [file 41467_2024_47772_MOESM5_ESM.xlsx]

## Sheet: Table2_Clustering_BloodIsolates
N-glycans	IgM	IgG	Plasma	EVs
{Hex:7; HexNAc:3; Neu5Ac:2}	2.907	3.092	-1.8869	0.971
{Fuc:1; Hex:4; HexNAc:5; Neu5Ac:1}	2.8967	3.178	0.4837	1.106
{Fuc:1; Hex:5; HexNAc:4; Neu5Ac:2}	3.1415	3.2661	1.0098	2.3491
{Fuc:1; Hex:5; HexNAc:5; Neu5Ac:2}	3.1022	3.2718	1.1532	2.397
{Fuc:1; Hex:5; HexNAc:3; Neu5Ac:2}	2.9944	0.0909	3.0909	3.4493
{Fuc:3; Hex:3; HexNAc:6}	2.9955	0.1493	2.7453	3.0788
{Hex:5; HexNAc:4; Neu5Ac:2}	1.0522	2.083	3.3455	4.7948
{Hex:6; HexNAc:5; Neu5Ac:3}	0.9718	2.8161	3.1553	2.839
{Fuc:2; Hex:6; HexNAc:3; Neu5Ac:1}	-5.9058	-0.3427	2.7911	3.2839
{Fuc:2; Hex:5; HexNAc:3; Neu5Ac:2}	-1.3362	-3.3183	0.8378	-0.3009
{Fuc:2; Hex:4; HexNAc:5; Neu5Ac:1}	-1.428	-2.499	-0.2211	-0.2645
{Hex:7; HexNAc:6}	-1.2247	-3.0105	-0.7997	-0.1236
{Hex:7; HexNAc:6; Neu5Ac:4}	-3.3663	-2.8932	0.3473	-0.7215
{Fuc:1; Hex:7; HexNAc:6; Neu5Ac:4}	-3.1087	-3.9405	-0.6146	-0.4487
{Hex:4; HexNAc:6; Neu5Ac:2}	-2.4126	-3.452	-1.0452	-0.5284
{Hex:4; HexNAc:6; Neu5Ac:1}	-1.4717	-0.6466	-0.4904	-2.7552
{Fuc:1; Hex:4; HexNAc:3; Neu5Ac:1}	-1.4224	-1.0792	-2.2847	-1.9603
{Hex:8; HexNAc:3; Neu5Ac:2}	-2.7824	-1.366	-1.6572	-1.9472
{Fuc:1; Hex:5; HexNAc:5; Neu5Ac:1}	0.063	-1.1017	-2.403	-1.2746
{Hex:4; HexNAc:7; Neu5Ac:1}	-0.7671	-2.8051	-1.43	-1.4505
{Hex:5; HexNAc:4; Neu5Ac:1}	-1.5018	-0.2264	0.0416	2.1487
{Fuc:3; Hex:4; HexNAc:4}	-2.4106	-0.2113	0.0366	1.0043
{Fuc:1; Hex:6; HexNAc:5; Neu5Ac:2}	-2.0693	-1.972	-1.6843	0.52
{Hex:4; HexNAc:5; Neu5Ac:1}	-4.1046	-1.4124	-0.0051	0.8646
{Hex:11; HexNAc:2}	-2.7249	-0.6301	0.3178	-0.5624
{Hex:6; HexNAc:3; Neu5Ac:2}	-3.2621	-0.7549	-0.3372	-0.3163
{Fuc:1; Hex:5; HexNAc:3; Neu5Ac:1}	0.1969	-1.3782	1.3413	1.5706
{Fuc:1; Hex:6; HexNAc:5; Neu5Ac:3}	-0.0902	-1.8016	2.4197	2.3847
{Hex:4; HexNAc:5; Neu5Ac:2}	-3.1029	-0.9521	2.4818	0.5227
{Fuc:2; Hex:6; HexNAc:3}	-2.0064	-1.181	0.7174	1.0548
{Hex:6; HexNAc:5; Neu5Ac:2}	-1.5979	-1.3969	1.388	0.8885
{Fuc:2; Hex:4; HexNAc:6}	-4.381	-6.3681	0.3671	-0.0231
{Fuc:1; Hex:9; HexNAc:3}	-3.3433	-5.7916	-2.1674	0.25
{Hex:8; HexNAc:3; Neu5Ac:1}	-3.2025	-5.7916	-1.0721	-1.1601
{Fuc:1; Hex:5; HexNAc:6}	-2.6421	-5.7916	-0.6548	-0.3553
{Fuc:2; Hex:4; HexNAc:3; Neu5Ac:2}	-4.0489	-6.7448	-3.0749	-3.0861
{Fuc:2; Hex:8; HexNAc:3}	-5.1284	-6.3681	-2.6465	-3.8763
{Hex:5; HexNAc:6}	-5.4967	-4.1755	-1.5119	-2.1316
{Fuc:3; Hex:6; HexNAc:4; Neu5Ac:2}	-6.0125	-5.7719	-1.3677	-3.7489
{Hex:4; HexNAc:4; Neu5Ac:3}	-5.4003	-3.9685	2.1186	-3.1547
{Fuc:1; Hex:4; HexNAc:5; Neu5Ac:2}	-3.0968	-0.4801	0.0135	-4.0038
{Hex:11; HexNAc:4}	-2.8331	-0.0511	-1.1135	-3.4178
{Hex:10; HexNAc:6}	-6.0125	-0.5631	-0.1666	-2.9529
{Hex:9; HexNAc:3}	-5.5842	-1.4332	-1.8434	-3.5847
{Fuc:1; Hex:8; HexNAc:4}	0.3873	-3.0726	0.661	-5.871
{Hex:5; HexNAc:8}	-0.5565	-3.777	-1.8538	-5.1105
{Fuc:2; Hex:4; HexNAc:4; Neu5Ac:1}	0.0269	-3.8329	-1.0505	-3.0852
{Fuc:2; Hex:7; HexNAc:7}	-1.0726	-2.6286	-0.2097	-3.8928
{Fuc:1; Hex:8; HexNAc:2}	0.4456	2.9099	-2.9318	-4.2688
{Fuc:1; Hex:4; HexNAc:4; Neu5Ac:1}	0.3866	1.61	-0.455	-0.1294
{Fuc:2; Hex:4; HexNAc:4}	0.6465	1.0038	-0.1061	-1.2388
{Fuc:2; Hex:5; HexNAc:4}	-0.3477	-0.6539	-7.4605	-2.7303
{Fuc:1; Hex:4; HexNAc:3; Neu5Ac:3}	0.6087	-2.6083	-6.6687	-2.6006
{Fuc:2; Hex:7; HexNAc:4}	0.2964	-2.7304	-6.8219	-3.4884
{Fuc:2; Hex:4; HexNAc:5}	0.1467	-1.0382	-7.6246	-5.3327
{Fuc:1; Hex:7; HexNAc:3; Neu5Ac:2}	-1.5802	-1.5394	-6.2709	-4.7328
{Hex:7; HexNAc:4}	-1.2003	-2.0995	-5.7315	-5.0221
{Hex:7; HexNAc:4; Neu5Ac:1}	0.9599	-3.0726	-5.2741	-5.9275
{Fuc:1; Hex:6; HexNAc:6}	-1.5859	-5.3833	-5.3997	-3.1083
{Hex:5; HexNAc:4; Neu5Ac:3}	-2.0964	-4.9989	-5.6277	-5.893
{Fuc:1; Hex:6; HexNAc:3; Neu5Ac:4}	-4.3873	-2.6666	-2.9208	-1.1513
{Hex:6; HexNAc:4; Neu5Ac:2}	-4.2939	-3.3171	-3.6836	-1.0375
{Hex:6; HexNAc:3; Neu5Ac:1}	-3.13	-3.5949	-4.7363	-3.0468
{Hex:10; HexNAc:3}	-2.986	-2.884	-4.1897	-2.2759
{Fuc:1; Hex:7; HexNAc:3}	-3.9768	-3.3008	-4.1082	-1.9371
{Hex:5; HexNAc:5; Neu5Ac:1}	-3.7941	-3.0566	-4.0253	-2.9422
{Fuc:3; Hex:6; HexNAc:4}	-2.1596	-5.1228	-3.0309	-3.1802
{Fuc:2; Hex:5; HexNAc:5; Neu5Ac:1}	-3.0968	-3.8327	-3.1923	-3.2043
{Hex:4; HexNAc:4; Neu5Ac:1}	-3.4854	-4.4884	-3.2126	-2.1263
{Fuc:1; Hex:6; HexNAc:3; Neu5Ac:1}	-0.9813	-3.0056	-3.6904	-4.2105
{Fuc:1; Hex:8; HexNAc:3}	-1.4427	-1.8772	-3.6007	-5.3857
{Fuc:1; Hex:5; HexNAc:4}	-3.3885	-3.3905	-4.5455	-4.8576
{Fuc:2; Hex:4; HexNAc:3}	-3.2354	-3.0339	-3.1553	-4.7893
{Hex:4; HexNAc:4; Neu5Ac:2}	-3.16	-3.3196	-2.2112	-4.1522
{Fuc:3; Hex:3; HexNAc:7}	-1.6869	-2.7237	-4.2976	-3.392
{Fuc:2; Hex:6; HexNAc:4; Neu5Ac:1}	-1.6809	-2.7237	-5.2666	-3.744
{Hex:4; HexNAc:7; Neu5Ac:2}	-2.3951	-3.2051	-4.8189	-3.8723
{Fuc:3; Hex:7; HexNAc:4}	-0.7108	-2.7237	-5.5457	-3.5894
{Hex:5; HexNAc:6; Neu5Ac:1}	-0.6909	-3.8073	-5.3135	-3.9144
{Fuc:3; Hex:5; HexNAc:4}	-0.0815	-2.7421	-3.6872	-2.3233
{Fuc:1; Hex:5; HexNAc:4; Neu5Ac:1}	-1.8121	-1.8799	-4.8243	-1.7427
{Hex:6; HexNAc:6}	-2.3809	-2.8117	-3.1076	-2.2624
{Hex:5; HexNAc:5; Neu5Ac:2}	-1.7399	-1.6066	-3.2888	-3.1497
{Hex:8; HexNAc:3}	-1.336	-2.2968	-3.5657	-2.6046
{Fuc:2; Hex:5; HexNAc:3; Neu5Ac:4}	-7.6862	-2.7997	-3.45	-2.1509
{Fuc:1; Hex:3; HexNAc:6}	-6.9358	-3.1308	-5.3531	-3.8488
{Fuc:2; Hex:5; HexNAc:3; Neu5Ac:1}	-5.3798	-2.0817	-5.0553	-3.4006
{Hex:3; HexNAc:8}	-5.7748	-1.9394	-5.2961	-3.8246
{Hex:4; HexNAc:3; Neu5Ac:1}	-4.0374	-1.0918	-4.3504	-2.4291
{Hex:5; HexNAc:3; Neu5Ac:1}	-4.6108	-0.2576	-4.7318	-2.7547
{Fuc:2; Hex:5; HexNAc:5}	-2.6068	-0.7971	-4.6988	-4.6679
{Fuc:3; Hex:8; HexNAc:4; Neu5Ac:1}	-3.1354	-2.342	-3.8171	-3.4986
{Fuc:1; Hex:6; HexNAc:5}	-3.9996	-1.6701	-4.0384	-4.3066
{Fuc:2; Hex:6; HexNAc:4}	-3.4869	-1.5088	-4.6761	-3.5011
{Hex:6; HexNAc:5; Neu5Ac:4}	-3.5167	2.0443	-2.9572	-0.6015
{Fuc:1; Hex:9; HexNAc:2}	-3.8661	1.8783	-3.4532	-4.0094
{Fuc:2; Hex:5; HexNAc:4; Neu5Ac:1}	-2.0995	-0.6376	-3.028	-3.1704
{Hex:7; HexNAc:3; Neu5Ac:3}	-1.5279	0.2403	-3.5704	-3.119
{Fuc:1; Hex:6; HexNAc:8}	-15.0247	-15.0247	-15.0247	-10.7921
{Fuc:4; Hex:5; HexNAc:5; Neu5Ac:2}	-15.0247	-15.0247	-15.0247	-8.7772
{Fuc:4; Hex:8; HexNAc:5; Neu5Ac:4}	-15.0247	-15.0247	-15.0247	-8.4449
{Fuc:1; Hex:9; HexNAc:8; Neu5Ac:3}	-15.0247	-15.0247	-15.0247	-7.485
{Fuc:2; Hex:4; HexNAc:6; Neu5Ac:4}	-15.0247	-15.0247	-15.0247	-7.4331
{Hex:8; HexNAc:6; Neu5Ac:1}	-15.0247	-15.0247	-15.0247	-7.4247
{Fuc:3; Hex:5; HexNAc:7; Neu5Ac:2}	-15.0247	-15.0247	-15.0247	-8.1073
{Fuc:1; Hex:10; HexNAc:3; Neu5Ac:3}	-15.0247	-15.0247	-15.0247	-7.9532
{Hex:4; HexNAc:5; Neu5Ac:14}	-15.0247	-15.0247	-15.0247	-7.8791
{Fuc:2; Hex:7; HexNAc:3; Neu5Ac:2}	-15.0247	-15.0247	-15.0247	-1.2372
{Fuc:2; Hex:9; HexNAc:3; Neu5Ac:2}	-15.0247	-15.0247	-15.0247	-2.074
{Fuc:2; Hex:8; HexNAc:4; Neu5Ac:2}	-15.0247	-15.0247	-15.0247	-2.4569
{Hex:8; HexNAc:5; Neu5Ac:2}	-15.0247	-15.0247	-15.0247	-2.6512
{Hex:5; HexNAc:6; Neu5Ac:6}	-15.0247	-15.0247	-15.0247	-3.6507
{Fuc:1; Hex:4; HexNAc:6; Neu5Ac:2}	-15.0247	-15.0247	-15.0247	-4.3565
{Fuc:1; Hex:6; HexNAc:7; Neu5Ac:1}	-15.0247	-15.0247	-15.0247	-4.3651
{Fuc:2; Hex:4; HexNAc:6; Neu5Ac:5}	-15.0247	-15.0247	-15.0247	-6.6348
{Fuc:3; Hex:4; HexNAc:7}	-15.0247	-15.0247	-15.0247	-6.2944
{Fuc:1; Hex:5; HexNAc:7; Neu5Ac:3}	-15.0247	-15.0247	-15.0247	-5.6828
{Fuc:3; Hex:6; HexNAc:7}	-15.0247	-15.0247	-15.0247	-5.3145
{Fuc:1; Hex:7; HexNAc:4; Neu5Ac:2}	-1.9471	-15.0247	-15.0247	-5.3024
{Hex:7; HexNAc:4; Neu5Ac:3}	-1.3799	-15.0247	-15.0247	-5.0017
{Fuc:1; Hex:4; HexNAc:6; Neu5Ac:1}	-6.9891	-15.0247	-15.0247	-4.7082
{Fuc:2; Hex:5; HexNAc:7}	-5.9165	-15.0247	-15.0247	-1.7281
{Hex:5; HexNAc:7; Neu5Ac:3}	-6.0339	-15.0247	-15.0247	-1.6216
{Fuc:1; Hex:7; HexNAc:3; Neu5Ac:3}	-8.7559	-15.0247	-9.3641	-6.0724
{Fuc:2; Hex:6; HexNAc:3; Neu5Ac:4}	-8.1586	-15.0247	-10.8947	-2.9725
{Fuc:2; Hex:10; HexNAc:3; Neu5Ac:2}	-3.7615	-15.0247	-7.3649	-2.3068
{Fuc:4; Hex:5; HexNAc:7}	-3.1004	-15.0247	-8.4364	-1.799
{Fuc:2; Hex:5; HexNAc:7; Neu5Ac:1}	-7.1285	-15.0247	-6.6861	-0.9966
{Fuc:2; Hex:5; HexNAc:3}	-7.1256	-15.0247	-6.0189	-2.3654
{Fuc:1; Hex:12; HexNAc:2}	-7.0905	-15.0247	-3.7615	-2.7441
{Fuc:2; Hex:5; HexNAc:4; Neu5Ac:2}	-7.0905	-15.0247	-3.7615	-2.7441
{Hex:7; HexNAc:3; Neu5Ac:4}	-5.4732	-15.0247	-5.1895	-3.0891
{Fuc:1; Hex:8; HexNAc:7}	-5.2284	-15.0247	-4.7602	-2.5781
{Hex:8; HexNAc:7; Neu5Ac:4}	-8.0096	-15.0247	-5.4842	-3.9009
{Fuc:1; Hex:7; HexNAc:4; Neu5Ac:3}	-6.4047	-15.0247	-5.5456	-5.403
{Fuc:1; Hex:6; HexNAc:3; Neu5Ac:3}	-6.5175	-15.0247	-5.3633	-4.0367
{Fuc:2; Hex:7; HexNAc:6; Neu5Ac:3}	-5.9383	-15.0247	-4.6906	-3.9094
{Fuc:1; Hex:4; HexNAc:5; Neu5Ac:3}	0.2065	-15.0247	-7.2533	-7.0373
{Fuc:5; Hex:3; HexNAc:7}	-6.9413	-15.0247	-3.2808	-6.1824
{Hex:5; HexNAc:3; Neu5Ac:4}	-8.1734	-15.0247	-6.5353	-6.0514
{Fuc:2; Hex:3; HexNAc:7}	-6.8734	-15.0247	-6.8219	-7.3886
{Fuc:1; Hex:8; HexNAc:6}	-6.0421	-15.0247	-6.4767	-7.0373
{Fuc:3; Hex:4; HexNAc:5; Neu5Ac:1}	-4.4294	-15.0247	-5.6741	-3.5033
{Fuc:1; Hex:10; HexNAc:3; Neu5Ac:1}	-4.7681	-15.0247	-5.8734	-4.5449
{Hex:5; HexNAc:7; Neu5Ac:1}	-4.4546	-15.0247	-5.59	-4.6056
{Fuc:1; Hex:10; HexNAc:2}	-4.3095	-15.0247	-3.651	-4.1168
{Fuc:3; Hex:5; HexNAc:4; Neu5Ac:1}	-4.1899	-15.0247	-3.8446	-4.8773
{Fuc:1; Hex:6; HexNAc:3; Neu5Ac:2}	-4.2314	-15.0247	-4.5723	-4.3099
{Fuc:1; Hex:10; HexNAc:3}	-4.7769	-15.0247	-4.4509	-4.9143
{Fuc:1; Hex:6; HexNAc:5; Neu5Ac:1}	-4.4899	-15.0247	-4.4386	-4.8716
{Fuc:2; Hex:5; HexNAc:3; Neu5Ac:3}	-3.3477	-15.0247	-4.8256	-3.7254
{Fuc:1; Hex:10; HexNAc:3; Neu5Ac:2}	-3.0838	-15.0247	-3.4847	-4.8789
{Fuc:3; Hex:6; HexNAc:5}	-3.074	-15.0247	-3.7055	-4.2482
{Fuc:1; Hex:5; HexNAc:6; Neu5Ac:2}	-3.1815	-15.0247	-5.5211	-5.2657
{Fuc:1; Hex:9; HexNAc:4}	-2.9423	-15.0247	-5.6174	-6.8896
{Fuc:2; Hex:9; HexNAc:3}	-2.6676	-15.0247	-6.5547	-6.0495
{Fuc:3; Hex:5; HexNAc:5}	-3.8271	-15.0247	-7.1794	-7.9812
{Fuc:4; Hex:4; HexNAc:6}	-4.726	-15.0247	-5.5331	-7.6627
{Hex:6; HexNAc:5; Neu5Ac:1}	-5.0552	-15.0247	-4.4056	-7.3567
{Fuc:2; Hex:9; HexNAc:3; Neu5Ac:1}	-4.2536	-15.0247	-5.1415	-6.3575
{Fuc:1; Hex:7; HexNAc:5}	-5.0552	-15.0247	-5.2816	-5.9851
{Fuc:3; Hex:5; HexNAc:4; Neu5Ac:2}	-4.5779	-15.0247	-6.1228	-5.658
{Hex:4; HexNAc:3; Neu5Ac:4}	-4.9827	-15.0247	-6.4347	-6.5024
{Hex:4; HexNAc:8}	-3.2967	-15.0247	2.1487	-10.9476
{Fuc:1; Hex:11; HexNAc:5}	-1.0728	-15.0247	-2.0923	-10.5116
{Hex:6; HexNAc:6; Neu5Ac:3}	-4.3983	-15.0247	-1.7382	-8.7342
{Fuc:1; Hex:11; HexNAc:2}	-4.535	-15.0247	0.2669	-4.3826
{Hex:7; HexNAc:6; Neu5Ac:5}	-5.9201	-15.0247	-2.6093	-3.9074
{Fuc:3; Hex:11; HexNAc:8; Neu5Ac:2}	-4.7905	-15.0247	-1.4417	-3.9952
{Fuc:3; Hex:4; HexNAc:4; Neu5Ac:1}	-3.7267	-15.0247	-0.3175	-0.4391
{Fuc:1; Hex:7; HexNAc:6; Neu5Ac:3}	-4.7458	-15.0247	-1.0504	-1.0969
{Fuc:2; Hex:6; HexNAc:5; Neu5Ac:3}	-3.941	-15.0247	-2.1121	-1.0289
{Fuc:3; Hex:5; HexNAc:4; Neu5Ac:4}	-2.6373	-15.0247	-0.4017	-1.4095
{Fuc:3; Hex:5; HexNAc:4; Neu5Ac:5}	-1.5965	-15.0247	-0.1258	-1.3911
{Fuc:3; Hex:5; HexNAc:4; Neu5Ac:3}	-1.9156	-15.0247	-1.7514	-2.4097
{Hex:7; HexNAc:6; Neu5Ac:3}	-2.2746	-15.0247	-2.396	-1.3076
{Fuc:5; Hex:6; HexNAc:5; Neu5Ac:5}	-15.0247	-15.0247	-6.0389	-7.4593
{Hex:8; HexNAc:7; Neu5Ac:5}	-15.0247	-15.0247	-6.0389	-7.4593
{Fuc:2; Hex:8; HexNAc:7}	-15.0247	-15.0247	-5.3352	-7.896
{Hex:5; HexNAc:7; Neu5Ac:2}	-15.0247	-15.0247	-5.3602	-7.2257
{Fuc:1; Hex:6; HexNAc:7}	-15.0247	-15.0247	-5.6767	-7.3413
{Hex:10; HexNAc:3; Neu5Ac:4}	-15.0247	-15.0247	-6.0604	-8.3041
{Hex:5; HexNAc:3; Neu5Ac:6}	-15.0247	-15.0247	-5.2436	-9.0882
{Fuc:3; Hex:4; HexNAc:5; Neu5Ac:13}	-15.0247	-15.0247	-4.9581	-4.7153
{Fuc:2; Hex:6; HexNAc:3; Neu5Ac:3}	-15.0247	-15.0247	-5.2193	-5.1712
{Fuc:1; Hex:9; HexNAc:8; Neu5Ac:5}	-15.0247	-15.0247	-5.4261	-5.2104
{Fuc:3; Hex:7; HexNAc:6; Neu5Ac:4}	-15.0247	-15.0247	-5.4718	-5.1538
{Fuc:2; Hex:4; HexNAc:5; Neu5Ac:13}	-15.0247	-15.0247	-5.6166	-4.9799
{Fuc:3; Hex:6; HexNAc:5; Neu5Ac:3}	-15.0247	-15.0247	-5.3781	-4.9474
{Fuc:1; Hex:7; HexNAc:4; Neu5Ac:4}	-15.0247	-15.0247	-5.5418	-4.7741
{Fuc:1; Hex:9; HexNAc:3; Neu5Ac:2}	-15.0247	-15.0247	-5.4221	-4.7485
{Fuc:2; Hex:7; HexNAc:4; Neu5Ac:5}	-15.0247	-15.0247	-5.4175	-4.813
{Fuc:1; Hex:10; HexNAc:4; Neu5Ac:3}	-15.0247	-15.0247	-5.91	-5.0755
{Fuc:2; Hex:8; HexNAc:7; Neu5Ac:4}	-15.0247	-15.0247	-5.7587	-5.1553
{Fuc:1; Hex:10; HexNAc:5}	-15.0247	-15.0247	-5.6667	-5.4792
{Fuc:2; Hex:6; HexNAc:3; Neu5Ac:2}	-15.0247	-15.0247	-5.9542	-5.5207
{Fuc:2; Hex:9; HexNAc:3; Neu5Ac:3}	-15.0247	-15.0247	-5.6205	-6.0657
{Fuc:3; Hex:7; HexNAc:6; Neu5Ac:6}	-15.0247	-15.0247	-5.3196	-5.661
{Hex:10; HexNAc:3; Neu5Ac:5}	-15.0247	-15.0247	-4.724	-6.9435
{Fuc:4; Hex:6; HexNAc:5; Neu5Ac:5}	-15.0247	-15.0247	-4.5031	-6.4047
{Hex:6; HexNAc:4; Neu5Ac:4}	-15.0247	-15.0247	-4.9612	-6.0608
{Hex:7; HexNAc:4; Neu5Ac:6}	-15.0247	-15.0247	-3.8184	-5.108
{Fuc:3; Hex:4; HexNAc:8; Neu5Ac:6}	-15.0247	-15.0247	-3.6543	-5.1116
{Fuc:4; Hex:5; HexNAc:8}	-15.0247	-15.0247	-3.637	-4.9659
{Fuc:3; Hex:6; HexNAc:5; Neu5Ac:5}	-15.0247	-15.0247	-4.547	-4.8429
{Fuc:2; Hex:4; HexNAc:4; Neu5Ac:2}	-15.0247	-15.0247	-4.7565	-5.1243
{Fuc:4; Hex:5; HexNAc:5}	-15.0247	-15.0247	-4.4127	-5.1815
{Fuc:5; Hex:4; HexNAc:6}	-15.0247	-15.0247	-9.439	-6.5291
{Hex:6; HexNAc:8}	-15.0247	-15.0247	-9.439	-6.5291
{Fuc:2; Hex:8; HexNAc:3; Neu5Ac:2}	-15.0247	-15.0247	-8.432	-6.2633
{Fuc:2; Hex:7; HexNAc:3; Neu5Ac:1}	-15.0247	-15.0247	-8.5512	-6.8077
{Fuc:2; Hex:4; HexNAc:6; Neu5Ac:1}	-15.0247	-15.0247	-9.9929	-7.7219
{Fuc:3; Hex:4; HexNAc:6; Neu5Ac:3}	-15.0247	-15.0247	-9.3566	-7.4301
{Fuc:2; Hex:8; HexNAc:5; Neu5Ac:5}	-15.0247	-15.0247	-9.3187	-7.3732
{Fuc:2; Hex:7; HexNAc:5; Neu5Ac:1}	-15.0247	-15.0247	-8.9569	-8.632
{Fuc:2; Hex:5; HexNAc:5; Neu5Ac:2}	-15.0247	-15.0247	-8.5626	-8.1379
{Fuc:5; Hex:7; HexNAc:7}	-15.0247	-15.0247	-8.6364	-7.5725
{Hex:9; HexNAc:3; Neu5Ac:2}	-15.0247	-15.0247	-8.4084	-4.6189
{Fuc:1; Hex:8; HexNAc:4; Neu5Ac:2}	-15.0247	-15.0247	-8.9509	-4.9996
{Fuc:3; Hex:6; HexNAc:4; Neu5Ac:4}	-15.0247	-15.0247	-7.745	-5.571
{Hex:7; HexNAc:4; Neu5Ac:4}	-15.0247	-15.0247	-7.3394	-5.0238
{Fuc:1; Hex:10; HexNAc:4; Neu5Ac:5}	-15.0247	-15.0247	-7.3294	-7.4466
{Hex:10; HexNAc:4; Neu5Ac:5}	-15.0247	-15.0247	-7.5587	-7.2053
{Fuc:1; Hex:8; HexNAc:7; Neu5Ac:5}	-15.0247	-15.0247	-7.0545	-7.1366
{Fuc:5; Hex:7; HexNAc:6; Neu5Ac:6}	-15.0247	-15.0247	-6.8533	-7.5367
{Fuc:3; Hex:8; HexNAc:4; Neu5Ac:3}	-15.0247	-15.0247	-7.7764	-8.1918
{Hex:8; HexNAc:7; Neu5Ac:3}	-15.0247	-15.0247	-6.9543	-7.9824
{Fuc:3; Hex:7; HexNAc:6; Neu5Ac:5}	-15.0247	-15.0247	-5.8852	-6.589
{Fuc:4; Hex:6; HexNAc:5; Neu5Ac:4}	-15.0247	-15.0247	-5.7735	-6.6668
{Fuc:2; Hex:6; HexNAc:4; Neu5Ac:6}	-15.0247	-15.0247	-6.1482	-6.0275
{Fuc:2; Hex:6; HexNAc:4; Neu5Ac:5}	-15.0247	-15.0247	-5.9536	-5.907
{Fuc:2; Hex:10; HexNAc:4; Neu5Ac:4}	-15.0247	-15.0247	-6.4754	-5.7189
{Hex:8; HexNAc:5; Neu5Ac:3}	-15.0247	-15.0247	-6.8727	-5.5198
{Fuc:1; Hex:6; HexNAc:4; Neu5Ac:6}	-15.0247	-15.0247	-6.6755	-5.5705
{Fuc:2; Hex:4; HexNAc:6; Neu5Ac:3}	-15.0247	-15.0247	-6.7571	-5.6197
{Fuc:2; Hex:7; HexNAc:4; Neu5Ac:4}	-15.0247	-15.0247	-7.1806	-6.5241
{Fuc:2; Hex:10; HexNAc:3; Neu5Ac:1}	-15.0247	-15.0247	-6.4606	-6.3498
{Fuc:2; Hex:9; HexNAc:8; Neu5Ac:5}	-15.0247	-15.0247	-6.4355	-6.5135
{Fuc:2; Hex:4; HexNAc:7; Neu5Ac:6}	-15.0247	-15.0247	-6.6571	-6.3242
{Fuc:4; Hex:7; HexNAc:6; Neu5Ac:6}	-15.0247	-15.0247	-6.4901	-6.1735
{Fuc:2; Hex:6; HexNAc:5}	-15.0247	-15.0247	-4.7074	-1.1473
{Fuc:1; Hex:5; HexNAc:3; Neu5Ac:5}	-15.0247	-15.0247	-3.1373	-0.7005
{Hex:7; HexNAc:5; Neu5Ac:1}	-15.0247	-15.0247	-2.5638	-1.8092
{Hex:8; HexNAc:3; Neu5Ac:4}	-15.0247	-15.0247	-2.6355	-1.4772
{Hex:5; HexNAc:3; Neu5Ac:5}	-15.0247	-15.0247	-3.5833	-2.5897
{Hex:7; HexNAc:5; Neu5Ac:3}	-15.0247	-15.0247	-3.6146	-2.4545
{Fuc:3; Hex:4; HexNAc:6; Neu5Ac:1}	-15.0247	-15.0247	-3.5847	-2.3491
{Fuc:1; Hex:7; HexNAc:4; Neu5Ac:5}	-15.0247	-15.0247	-3.8132	-3.122
{Fuc:1; Hex:8; HexNAc:7; Neu5Ac:4}	-15.0247	-15.0247	-4.1548	-3.1819
{Hex:8; HexNAc:4; Neu5Ac:2}	-15.0247	-15.0247	-3.6276	-3.4257
{Fuc:5; Hex:9; HexNAc:7; Neu5Ac:4}	-15.0247	-15.0247	-3.606	-3.389
{Fuc:2; Hex:7; HexNAc:6; Neu5Ac:4}	-15.0247	-15.0247	-3.4944	-2.9707
{Fuc:1; Hex:6; HexNAc:6; Neu5Ac:3}	-15.0247	-15.0247	-3.2481	-3.1015
{Fuc:1; Hex:9; HexNAc:3; Neu5Ac:3}	-15.0247	-15.0247	-2.8819	-2.5842
{Fuc:2; Hex:7; HexNAc:5; Neu5Ac:2}	-15.0247	-15.0247	-2.8334	-2.7104
{Hex:7; HexNAc:6; Neu5Ac:2}	-15.0247	-15.0247	-2.7701	-2.6557
{Fuc:5; Hex:9; HexNAc:6; Neu5Ac:4}	-15.0247	-15.0247	-2.2564	-2.737
{Fuc:6; Hex:10; HexNAc:7; Neu5Ac:4}	-15.0247	-15.0247	-2.2317	-2.3125
{Fuc:4; Hex:11; HexNAc:8; Neu5Ac:2}	-15.0247	-15.0247	-1.8214	-3.6177
{Fuc:2; Hex:6; HexNAc:4; Neu5Ac:2}	-15.0247	-15.0247	-2.9984	-3.7263
{Hex:6; HexNAc:3; Neu5Ac:4}	-15.0247	-15.0247	-2.5211	-3.4569
{Fuc:1; Hex:6; HexNAc:4; Neu5Ac:2}	-15.0247	-15.0247	-6.9859	-1.8468
{Fuc:2; Hex:7; HexNAc:5; Neu5Ac:4}	-15.0247	-15.0247	-8.8743	-1.9448
{Hex:6; HexNAc:3; Neu5Ac:5}	-15.0247	-15.0247	-8.0468	-1.1421
{Fuc:2; Hex:7; HexNAc:3; Neu5Ac:3}	-15.0247	-15.0247	-6.0921	-4.3651
{Fuc:1; Hex:4; HexNAc:5; Neu5Ac:14}	-15.0247	-15.0247	-6.2509	-4.8516
{Fuc:1; Hex:5; HexNAc:4; Neu5Ac:3}	-15.0247	-15.0247	-5.9441	-4.8609
{Fuc:1; Hex:8; HexNAc:3; Neu5Ac:2}	-15.0247	-15.0247	-6.7068	-4.4696
{Fuc:2; Hex:5; HexNAc:5; Neu5Ac:3}	-15.0247	-15.0247	-6.3764	-3.7549
{Hex:9; HexNAc:3; Neu5Ac:3}	-15.0247	-15.0247	-6.6985	-3.8989
{Fuc:1; Hex:7; HexNAc:3; Neu5Ac:4}	-15.0247	-15.0247	-5.7261	-3.3706
{Fuc:4; Hex:4; HexNAc:5; Neu5Ac:2}	-15.0247	-15.0247	-5.3704	-2.4127
{Hex:6; HexNAc:4; Neu5Ac:6}	-15.0247	-15.0247	-4.8353	-2.9069
{Fuc:1; Hex:10; HexNAc:4; Neu5Ac:4}	-15.0247	-15.0247	-4.4716	-3.5729
{Fuc:1; Hex:10; HexNAc:6; Neu5Ac:5}	-15.0247	-15.0247	-4.3391	-3.4453
{Fuc:1; Hex:8; HexNAc:7; Neu5Ac:3}	-15.0247	-15.0247	-4.377	-3.9214
{Hex:7; HexNAc:4; Neu5Ac:5}	-15.0247	-15.0247	-4.1129	-3.8378
{Fuc:1; Hex:7; HexNAc:6; Neu5Ac:5}	-15.0247	-15.0247	-5.3683	-4.1176
{Fuc:3; Hex:6; HexNAc:4; Neu5Ac:5}	-15.0247	-15.0247	-5.0221	-4.1331
{Fuc:1; Hex:6; HexNAc:5; Neu5Ac:4}	-15.0247	-15.0247	-4.7858	-3.8525
{Hex:9; HexNAc:4; Neu5Ac:2}	-15.0247	-15.0247	-4.8895	-3.5062
{Hex:12; HexNAc:2}	-15.0247	-15.0247	-5.2749	-3.744
{Fuc:5; Hex:7; HexNAc:6; Neu5Ac:5}	-15.0247	-15.0247	-5.1213	-3.7605
{Hex:9; HexNAc:8; Neu5Ac:5}	-15.0247	-15.0247	-5.1213	-3.7605
{Fuc:1; Hex:5; HexNAc:5; Neu5Ac:3}	-15.0247	-15.0247	-5.1535	-3.3805
{Hex:10; HexNAc:4; Neu5Ac:4}	-15.0247	-15.0247	-5.3404	-3.5476
{Fuc:2; Hex:6; HexNAc:4; Neu5Ac:3}	-15.0247	-15.0247	1.5432	1.6605
{Fuc:1; Hex:6; HexNAc:6; Neu5Ac:2}	-15.0247	-15.0247	-1.5897	-1.0539
{Fuc:1; Hex:7; HexNAc:6; Neu5Ac:2}	-15.0247	-15.0247	-1.2452	-1.5813
{Fuc:2; Hex:7; HexNAc:5; Neu5Ac:3}	-15.0247	-15.0247	-0.9808	-1.0327
{Fuc:4; Hex:9; HexNAc:6; Neu5Ac:4}	-15.0247	-15.0247	0.2824	-1.3775
{Fuc:1; Hex:4; HexNAc:4; Neu5Ac:2}	-15.0247	-15.0247	0.3209	-0.4813
{Fuc:3; Hex:7; HexNAc:5; Neu5Ac:2}	-15.0247	-15.0247	-0.1466	-0.496
{Hex:8; HexNAc:6; Neu5Ac:2}	-15.0247	-15.0247	-0.0228	-0.4623
{Fuc:1; Hex:4; HexNAc:8}	-15.0247	-15.0247	0.5384	-8.2641
{Hex:5; HexNAc:5; Neu5Ac:4}	-15.0247	-15.0247	2.9464	-3.4536
{Fuc:1; Hex:6; HexNAc:4; Neu5Ac:3}	-15.0247	-15.0247	0.0514	-3.6018
{Fuc:3; Hex:7; HexNAc:7}	-15.0247	-15.0247	-0.7475	-4.1729
{Fuc:1; Hex:9; HexNAc:6; Neu5Ac:1}	-15.0247	-15.0247	0.6996	-15.0247
{Fuc:4; Hex:7; HexNAc:5; Neu5Ac:3}	-15.0247	-15.0247	-0.18	-15.0247
{Fuc:5; Hex:5; HexNAc:8}	-15.0247	-15.0247	-0.1897	-15.0247
{Fuc:3; Hex:4; HexNAc:4; Neu5Ac:4}	-15.0247	-15.0247	-1.6445	-15.0247
{Fuc:1; Hex:10; HexNAc:5; Neu5Ac:1}	-15.0247	-15.0247	-1.8494	-15.0247
{Fuc:2; Hex:8; HexNAc:5; Neu5Ac:2}	-15.0247	-15.0247	-1.9415	-15.0247
{Hex:9; HexNAc:7; Neu5Ac:3}	-15.0247	-15.0247	-2.5102	-15.0247
{Fuc:4; Hex:5; HexNAc:5; Neu5Ac:7}	-15.0247	-15.0247	-2.8997	-15.0247
{Fuc:1; Hex:5; HexNAc:7; Neu5Ac:2}	-15.0247	-15.0247	-2.755	-15.0247
{Fuc:5; Hex:4; HexNAc:8}	-15.0247	-15.0247	-4.2188	-15.0247
{Fuc:1; Hex:4; HexNAc:4; Neu5Ac:3}	-15.0247	-15.0247	-4.0676	-15.0247
{Fuc:1; Hex:5; HexNAc:6; Neu5Ac:3}	-15.0247	-15.0247	-4.0505	-15.0247
{Fuc:2; Hex:10; HexNAc:5; Neu5Ac:2}	-15.0247	-15.0247	-3.5138	-15.0247
{Hex:6; HexNAc:7}	-15.0247	-15.0247	-3.878	-15.0247
{Fuc:3; Hex:8; HexNAc:8; Neu5Ac:4}	-15.0247	-15.0247	-3.6698	-15.0247
{Fuc:4; Hex:4; HexNAc:6; Neu5Ac:7}	-15.0247	-15.0247	-3.7665	-15.0247
{Hex:11; HexNAc:6}	-15.0247	-15.0247	-3.7776	-15.0247
{Fuc:1; Hex:8; HexNAc:6; Neu5Ac:2}	-15.0247	-15.0247	-5.2139	-15.0247
{Fuc:1; Hex:9; HexNAc:5}	-15.0247	-15.0247	-5.3026	-15.0247
{Hex:4; HexNAc:3; Neu5Ac:6}	-15.0247	-15.0247	-5.2614	-15.0247
{Fuc:4; Hex:10; HexNAc:7; Neu5Ac:5}	-15.0247	-15.0247	-5.2567	-15.0247
{Hex:7; HexNAc:5; Neu5Ac:2}	-15.0247	-15.0247	-5.258	-15.0247
{Fuc:2; Hex:7; HexNAc:7; Neu5Ac:6}	-15.0247	-15.0247	-5.5567	-15.0247
{Fuc:4; Hex:11; HexNAc:8; Neu5Ac:1}	-15.0247	-15.0247	-5.5962	-15.0247
{Fuc:1; Hex:6; HexNAc:8; Neu5Ac:3}	-15.0247	-15.0247	-5.4669	-15.0247
{Fuc:2; Hex:5; HexNAc:5; Neu5Ac:5}	-15.0247	-15.0247	-5.4231	-15.0247
{Fuc:4; Hex:9; HexNAc:6; Neu5Ac:3}	-15.0247	-15.0247	-5.4396	-15.0247
{Fuc:5; Hex:11; HexNAc:8; Neu5Ac:2}	-15.0247	-15.0247	-4.8431	-15.0247
{Fuc:7; Hex:10; HexNAc:8; Neu5Ac:4}	-15.0247	-15.0247	-4.8648	-15.0247
{Fuc:1; Hex:4; HexNAc:3; Neu5Ac:6}	-15.0247	-15.0247	-5.0143	-15.0247
{Fuc:3; Hex:6; HexNAc:7; Neu5Ac:2}	-15.0247	-15.0247	-5.0182	-15.0247
{Fuc:3; Hex:5; HexNAc:6; Neu5Ac:2}	-15.0247	-15.0247	-4.9817	-15.0247
{Fuc:4; Hex:10; HexNAc:7; Neu5Ac:4}	-15.0247	-15.0247	-4.9645	-15.0247
{Fuc:3; Hex:6; HexNAc:5; Neu5Ac:4}	-15.0247	-15.0247	-4.535	-15.0247
{Fuc:1; Hex:8; HexNAc:8; Neu5Ac:7}	-15.0247	-15.0247	-4.5278	-15.0247
{Hex:7; HexNAc:7}	-15.0247	-15.0247	-4.5221	-15.0247
{Fuc:5; Hex:5; HexNAc:5; Neu5Ac:4}	-15.0247	-15.0247	-4.4885	-15.0247
{Hex:7; HexNAc:7; Neu5Ac:4}	-15.0247	-15.0247	-4.4885	-15.0247
{Fuc:1; Hex:4; HexNAc:8; Neu5Ac:2}	-15.0247	-15.0247	-4.4552	-15.0247
{Fuc:3; Hex:9; HexNAc:4}	-15.0247	-15.0247	-4.4422	-15.0247
{Fuc:4; Hex:6; HexNAc:5; Neu5Ac:14}	-15.0247	-15.0247	-4.4486	-15.0247
{Fuc:1; Hex:10; HexNAc:5; Neu5Ac:2}	-15.0247	-15.0247	-4.7517	-15.0247
{Fuc:1; Hex:8; HexNAc:5}	-15.0247	-15.0247	-4.7483	-15.0247
{Fuc:4; Hex:4; HexNAc:7; Neu5Ac:1}	-15.0247	-15.0247	-4.6384	-15.0247
{Hex:6; HexNAc:4; Neu5Ac:5}	-15.0247	-15.0247	-4.6467	-15.0247
{Hex:6; HexNAc:4; Neu5Ac:7}	-15.0247	-15.0247	-8.3985	-15.0247
{Fuc:5; Hex:6; HexNAc:6; Neu5Ac:1}	-15.0247	-15.0247	-8.3961	-15.0247
{Hex:8; HexNAc:8; Neu5Ac:1}	-15.0247	-15.0247	-8.3961	-15.0247
{Fuc:5; Hex:9; HexNAc:8; Neu5Ac:6}	-15.0247	-15.0247	-8.3018	-15.0247
{Hex:8; HexNAc:4; Neu5Ac:4}	-15.0247	-15.0247	-8.2875	-15.0247
{Fuc:3; Hex:4; HexNAc:5; Neu5Ac:3}	-15.0247	-15.0247	-8.1903	-15.0247
{Fuc:4; Hex:7; HexNAc:6; Neu5Ac:2}	-15.0247	-15.0247	-8.2029	-15.0247
{Hex:6; HexNAc:6; Neu5Ac:2}	-15.0247	-15.0247	-8.0748	-15.0247
{Hex:9; HexNAc:6}	-15.0247	-15.0247	-8.0776	-15.0247
{Fuc:1; Hex:4; HexNAc:3; Neu5Ac:8}	-15.0247	-15.0247	-8.1357	-15.0247
{Fuc:3; Hex:10; HexNAc:4; Neu5Ac:1}	-15.0247	-15.0247	-8.1176	-15.0247
{Fuc:4; Hex:5; HexNAc:5; Neu5Ac:1}	-15.0247	-15.0247	-8.1015	-15.0247
{Hex:8; HexNAc:7}	-15.0247	-15.0247	-8.1015	-15.0247
{Fuc:5; Hex:10; HexNAc:7; Neu5Ac:4}	-15.0247	-15.0247	-7.8671	-15.0247
{Fuc:5; Hex:5; HexNAc:6; Neu5Ac:1}	-15.0247	-15.0247	-7.8393	-15.0247
{Hex:7; HexNAc:8; Neu5Ac:1}	-15.0247	-15.0247	-7.8393	-15.0247
{Fuc:1; Hex:11; HexNAc:6}	-15.0247	-15.0247	-7.9983	-15.0247
{Fuc:1; Hex:4; HexNAc:7; Neu5Ac:4}	-15.0247	-15.0247	-7.9601	-15.0247
{Fuc:4; Hex:7; HexNAc:7; Neu5Ac:9}	-15.0247	-15.0247	-7.5514	-15.0247
{Hex:8; HexNAc:4; Neu5Ac:5}	-15.0247	-15.0247	-7.556	-15.0247
{Fuc:5; Hex:7; HexNAc:7; Neu5Ac:9}	-15.0247	-15.0247	-7.4853	-15.0247
{Hex:4; HexNAc:3; Neu5Ac:5}	-15.0247	-15.0247	-7.5114	-15.0247
{Fuc:2; Hex:6; HexNAc:6; Neu5Ac:2}	-15.0247	-15.0247	-7.5228	-15.0247
{Fuc:1; Hex:7; HexNAc:3; Neu5Ac:1}	-15.0247	-15.0247	-7.7482	-15.0247
{Fuc:3; Hex:9; HexNAc:8; Neu5Ac:5}	-15.0247	-15.0247	-7.6735	-15.0247
{Fuc:1; Hex:10; HexNAc:3; Neu5Ac:5}	-15.0247	-15.0247	-6.9071	-15.0247
{Fuc:4; Hex:7; HexNAc:6; Neu5Ac:5}	-15.0247	-15.0247	-6.9195	-15.0247
{Hex:9; HexNAc:8; Neu5Ac:6}	-15.0247	-15.0247	-6.8533	-15.0247
{Fuc:1; Hex:8; HexNAc:4; Neu5Ac:3}	-15.0247	-15.0247	-6.8742	-15.0247
{Fuc:2; Hex:9; HexNAc:7}	-15.0247	-15.0247	-6.8742	-15.0247
{Fuc:5; Hex:5; HexNAc:7}	-15.0247	-15.0247	-6.7108	-15.0247
{Hex:8; HexNAc:6; Neu5Ac:4}	-15.0247	-15.0247	-6.7405	-15.0247
{Hex:7; HexNAc:7; Neu5Ac:3}	-15.0247	-15.0247	-6.7367	-15.0247
{Fuc:2; Hex:8; HexNAc:5; Neu5Ac:4}	-15.0247	-15.0247	-6.7384	-15.0247
{Fuc:4; Hex:10; HexNAc:5; Neu5Ac:2}	-15.0247	-15.0247	-6.7384	-15.0247
{Hex:10; HexNAc:4}	-15.0247	-15.0247	-6.823	-15.0247
{Fuc:1; Hex:7; HexNAc:5; Neu5Ac:3}	-15.0247	-15.0247	-6.796	-15.0247
{Fuc:2; Hex:7; HexNAc:3; Neu5Ac:5}	-15.0247	-15.0247	-6.7745	-15.0247
{Fuc:1; Hex:5; HexNAc:7; Neu5Ac:4}	-15.0247	-15.0247	-7.337	-15.0247
{Hex:4; HexNAc:5; Neu5Ac:7}	-15.0247	-15.0247	-7.241	-15.0247
{Fuc:3; Hex:9; HexNAc:4; Neu5Ac:1}	-15.0247	-15.0247	-7.296	-15.0247
{Fuc:1; Hex:8; HexNAc:8; Neu5Ac:1}	-15.0247	-15.0247	-7.2765	-15.0247
{Fuc:1; Hex:10; HexNAc:4; Neu5Ac:1}	-15.0247	-15.0247	-7.2608	-15.0247
{Hex:9; HexNAc:7}	-15.0247	-15.0247	-7.2608	-15.0247
{Fuc:1; Hex:4; HexNAc:5; Neu5Ac:13}	-15.0247	-15.0247	-7.0782	-15.0247
{Fuc:1; Hex:6; HexNAc:6; Neu5Ac:1}	-15.0247	-15.0247	-7.0864	-15.0247
{Fuc:1; Hex:9; HexNAc:7}	-15.0247	-15.0247	-7.0132	-15.0247
{Fuc:4; Hex:7; HexNAc:6; Neu5Ac:1}	-15.0247	-15.0247	-6.9768	-15.0247
{Fuc:4; Hex:5; HexNAc:5; Neu5Ac:4}	-15.0247	-15.0247	-5.8137	-15.0247
{Hex:10; HexNAc:5; Neu5Ac:2}	-15.0247	-15.0247	-5.834	-15.0247
{Hex:4; HexNAc:4}	-15.0247	-15.0247	-5.7411	-15.0247
{Fuc:2; Hex:6; HexNAc:8}	-15.0247	-15.0247	-5.754	-15.0247
{Fuc:2; Hex:8; HexNAc:8; Neu5Ac:7}	-15.0247	-15.0247	-5.7918	-15.0247
{Fuc:5; Hex:7; HexNAc:6; Neu5Ac:4}	-15.0247	-15.0247	-5.7686	-15.0247
{Hex:9; HexNAc:8; Neu5Ac:4}	-15.0247	-15.0247	-5.7686	-15.0247
{Fuc:1; Hex:11; HexNAc:8; Neu5Ac:2}	-15.0247	-15.0247	-6.0583	-15.0247
{Fuc:2; Hex:6; HexNAc:6; Neu5Ac:1}	-15.0247	-15.0247	-6.0762	-15.0247
{Hex:10; HexNAc:6; Neu5Ac:1}	-15.0247	-15.0247	-6.1257	-15.0247
{Fuc:1; Hex:5; HexNAc:7; Neu5Ac:1}	-15.0247	-15.0247	-6.1021	-15.0247
{Fuc:5; Hex:10; HexNAc:7; Neu5Ac:5}	-15.0247	-15.0247	-6.0927	-15.0247
{Fuc:1; Hex:9; HexNAc:6; Neu5Ac:2}	-15.0247	-15.0247	-5.9107	-15.0247
{Fuc:5; Hex:7; HexNAc:6; Neu5Ac:1}	-15.0247	-15.0247	-5.898	-15.0247
{Hex:9; HexNAc:8; Neu5Ac:1}	-15.0247	-15.0247	-5.898	-15.0247
{Fuc:3; Hex:5; HexNAc:4; Neu5Ac:6}	-15.0247	-15.0247	-5.9683	-15.0247
{Fuc:3; Hex:8; HexNAc:8; Neu5Ac:7}	-15.0247	-15.0247	-5.9798	-15.0247
{Hex:9; HexNAc:3; Neu5Ac:4}	-15.0247	-15.0247	-6.001	-15.0247
{Fuc:2; Hex:9; HexNAc:6}	-15.0247	-15.0247	-6.023	-15.0247
{Fuc:2; Hex:4; HexNAc:4; Neu5Ac:3}	-15.0247	-15.0247	-6.1868	-15.0247
{Fuc:5; Hex:7; HexNAc:6; Neu5Ac:7}	-15.0247	-15.0247	-6.2176	-15.0247
{Hex:9; HexNAc:8; Neu5Ac:7}	-15.0247	-15.0247	-6.2176	-15.0247
{Fuc:2; Hex:6; HexNAc:6}	-15.0247	-15.0247	-6.3063	-15.0247
{Hex:3; HexNAc:3}	-15.0247	-15.0247	-6.2515	-15.0247
{Fuc:3; Hex:9; HexNAc:5; Neu5Ac:3}	-15.0247	-15.0247	-6.5918	-15.0247
{Fuc:4; Hex:6; HexNAc:5; Neu5Ac:3}	-15.0247	-15.0247	-6.6494	-15.0247
{Fuc:1; Hex:10; HexNAc:5; Neu5Ac:6}	-15.0247	-15.0247	-6.5081	-15.0247
{Fuc:2; Hex:9; HexNAc:5; Neu5Ac:3}	-15.0247	-15.0247	-6.3941	-15.0247
{Fuc:3; Hex:4; HexNAc:4; Neu5Ac:3}	-15.0247	-15.0247	-8.3513	-9.8449
{Fuc:3; Hex:6; HexNAc:4; Neu5Ac:6}	-15.0247	-15.0247	-8.5819	-10.325
{Hex:4; HexNAc:5; Neu5Ac:5}	-15.0247	-15.0247	-8.9418	-9.9476
{Fuc:3; Hex:7; HexNAc:4; Neu5Ac:5}	-15.0247	-15.0247	-8.3817	-11.0324
{Fuc:3; Hex:9; HexNAc:8; Neu5Ac:7}	-15.0247	-15.0247	-7.7603	-10.7253
{Hex:9; HexNAc:5; Neu5Ac:2}	-15.0247	-15.0247	-11.4386	-15.0247
{Fuc:2; Hex:6; HexNAc:6; Neu5Ac:4}	-15.0247	-15.0247	-11.8308	-15.0247
{Hex:4; HexNAc:2}	-15.0247	-15.0247	-10.7356	-15.0247
{Hex:10; HexNAc:4; Neu5Ac:3}	-15.0247	-15.0247	-10.8763	-15.0247
{Hex:6; HexNAc:3; Neu5Ac:8}	-15.0247	-15.0247	-10.8202	-15.0247
{Fuc:2; Hex:5; HexNAc:8; Neu5Ac:7}	-15.0247	-15.0247	-11.042	-15.0247
{Fuc:2; Hex:4; HexNAc:3; Neu5Ac:5}	-15.0247	-15.0247	-11.0268	-15.0247
{Fuc:2; Hex:6; HexNAc:7}	-15.0247	-15.0247	-11.2335	-15.0247
{Hex:9; HexNAc:6; Neu5Ac:7}	-15.0247	-15.0247	-11.2125	-15.0247
{Fuc:5; Hex:6; HexNAc:7; Neu5Ac:2}	-15.0247	-15.0247	-10.3557	-15.0247
{Hex:8; HexNAc:5; Neu5Ac:5}	-15.0247	-15.0247	-10.3557	-15.0247
{Fuc:1; Hex:6; HexNAc:4; Neu5Ac:7}	-15.0247	-15.0247	-10.2203	-15.0247
{Fuc:3; Hex:5; HexNAc:8; Neu5Ac:8}	-15.0247	-15.0247	-10.2449	-15.0247
{Fuc:3; Hex:10; HexNAc:4; Neu5Ac:6}	-15.0247	-15.0247	-9.6691	-15.0247
{Fuc:1; Hex:8; HexNAc:5; Neu5Ac:5}	-15.0247	-15.0247	-9.6742	-15.0247
{Fuc:2; Hex:9; HexNAc:4; Neu5Ac:2}	-15.0247	-15.0247	-9.7723	-15.0247
{Fuc:1; Hex:4; HexNAc:7; Neu5Ac:6}	-15.0247	-15.0247	-9.7333	-15.0247
{Fuc:1; Hex:9; HexNAc:5; Neu5Ac:1}	-15.0247	-15.0247	-9.7422	-15.0247
{Fuc:2; Hex:10; HexNAc:5}	-15.0247	-15.0247	-9.7422	-15.0247
{Hex:4; HexNAc:6; Neu5Ac:7}	-15.0247	-15.0247	-10.0509	-15.0247
{Fuc:3; Hex:7; HexNAc:4; Neu5Ac:1}	-15.0247	-15.0247	-9.9806	-15.0247
{Fuc:1; Hex:9; HexNAc:4; Neu5Ac:3}	-15.0247	-15.0247	-9.9973	-15.0247
{Hex:4; HexNAc:8; Neu5Ac:1}	-15.0247	-15.0247	-10.0044	-15.0247
{Fuc:2; Hex:4; HexNAc:7; Neu5Ac:5}	-15.0247	-15.0247	-9.917	-15.0247
{Fuc:2; Hex:10; HexNAc:4; Neu5Ac:3}	-15.0247	-15.0247	-9.9424	-15.0247
{Fuc:6; Hex:8; HexNAc:7; Neu5Ac:4}	-15.0247	-15.0247	-9.8604	-15.0247
{Hex:5; HexNAc:8; Neu5Ac:8}	-15.0247	-15.0247	-9.8149	-15.0247
{Fuc:4; Hex:10; HexNAc:6}	-15.0247	-15.0247	-9.8209	-15.0247
{Fuc:1; Hex:4; HexNAc:4; Neu5Ac:5}	-15.0247	-15.0247	-9.1043	-15.0247
{Fuc:6; Hex:4; HexNAc:8; Neu5Ac:5}	-15.0247	-15.0247	-9.1417	-15.0247
{Fuc:3; Hex:8; HexNAc:7; Neu5Ac:4}	-15.0247	-15.0247	-9.1393	-15.0247
{Hex:4; HexNAc:7; Neu5Ac:7}	-15.0247	-15.0247	-9.2603	-15.0247
{Fuc:1; Hex:7; HexNAc:7; Neu5Ac:3}	-15.0247	-15.0247	-9.2287	-15.0247
{Fuc:2; Hex:6; HexNAc:6; Neu5Ac:3}	-15.0247	-15.0247	-9.1973	-15.0247
{Fuc:2; Hex:5; HexNAc:8; Neu5Ac:6}	-15.0247	-15.0247	-9.5482	-15.0247
{Fuc:4; Hex:4; HexNAc:5; Neu5Ac:1}	-15.0247	-15.0247	-9.527	-15.0247
{Hex:4; HexNAc:7; Neu5Ac:4}	-15.0247	-15.0247	-9.3326	-15.0247
{Fuc:4; Hex:7; HexNAc:6; Neu5Ac:4}	-15.0247	-15.0247	-9.3796	-15.0247
{Fuc:5; Hex:8; HexNAc:7; Neu5Ac:5}	-15.0247	-15.0247	-9.3489	-15.0247
{Fuc:1; Hex:11; HexNAc:4}	-15.0247	-15.0247	-9.3641	-15.0247
{Fuc:4; Hex:6; HexNAc:6}	-15.0247	-15.0247	-9.3641	-15.0247
{Fuc:1; Hex:4; HexNAc:6; Neu5Ac:7}	-15.0247	-15.0247	-8.8907	-15.0247
{Fuc:1; Hex:9; HexNAc:8; Neu5Ac:6}	-15.0247	-15.0247	-8.8775	-15.0247
{Fuc:5; Hex:4; HexNAc:6; Neu5Ac:1}	-15.0247	-15.0247	-8.8014	-15.0247
{Hex:6; HexNAc:8; Neu5Ac:1}	-15.0247	-15.0247	-8.8014	-15.0247
{Fuc:3; Hex:10; HexNAc:4; Neu5Ac:4}	-15.0247	-15.0247	-8.8423	-15.0247
{Fuc:4; Hex:6; HexNAc:7; Neu5Ac:2}	-15.0247	-15.0247	-8.8336	-15.0247
{Fuc:2; Hex:10; HexNAc:3; Neu5Ac:5}	-15.0247	-15.0247	-9.0311	-15.0247
{Fuc:2; Hex:6; HexNAc:8; Neu5Ac:3}	-15.0247	-15.0247	-8.9395	-15.0247
{Fuc:1; Hex:9; HexNAc:8}	-15.0247	-15.0247	-8.9697	-15.0247
{Fuc:3; Hex:8; HexNAc:5}	-15.0247	-15.0247	-8.9569	-15.0247
{Fuc:1; Hex:8; HexNAc:4; Neu5Ac:5}	-15.0247	-15.0247	-8.5024	-15.0247
{Fuc:1; Hex:7; HexNAc:7; Neu5Ac:4}	-15.0247	-15.0247	-8.5627	-15.0247
{Fuc:6; Hex:8; HexNAc:7; Neu5Ac:5}	-15.0247	-15.0247	-8.5994	-15.0247
{Fuc:4; Hex:6; HexNAc:8; Neu5Ac:1}	-15.0247	-15.0247	-8.5853	-15.0247
{Hex:9; HexNAc:6; Neu5Ac:4}	-15.0247	-15.0247	-8.5839	-15.0247
{Fuc:4; Hex:9; HexNAc:8; Neu5Ac:7}	-15.0247	-15.0247	-8.7336	-15.0247
{Fuc:4; Hex:7; HexNAc:7; Neu5Ac:2}	-15.0247	-15.0247	-8.7595	-15.0247
{Fuc:5; Hex:4; HexNAc:6; Neu5Ac:4}	-15.0247	-15.0247	-8.7581	-15.0247
{Hex:6; HexNAc:8; Neu5Ac:4}	-15.0247	-15.0247	-8.7581	-15.0247
{Fuc:1; Hex:4; HexNAc:5; Neu5Ac:11}	-15.0247	-15.0247	-8.6915	-15.0247
{Fuc:1; Hex:9; HexNAc:3; Neu5Ac:4}	-15.0247	-15.0247	-8.6537	-15.0247
{Fuc:1; Hex:6; HexNAc:3; Neu5Ac:7}	-15.0247	-15.0247	-8.6565	-15.0247
{Fuc:6; Hex:7; HexNAc:7}	-15.0247	-15.0247	-8.6579	-15.0247
{Fuc:1; Hex:3; HexNAc:7}	-8.8989	-3.3026	-6.4264	-9.5191
{Fuc:1; Hex:7; HexNAc:4}	-3.5656	-3.0074	-2.9506	-8.8108
{Hex:6; HexNAc:4; Neu5Ac:1}	-3.5656	-3.9167	-2.9714	-6.7581
{Fuc:2; Hex:3; HexNAc:3}	-3.8599	-3.974	-5.771	-6.8918
{Hex:8; HexNAc:5}	-4.1631	-2.9292	-5.5677	-6.8016
{Fuc:1; Hex:4; HexNAc:6}	-5.0632	-3.3447	-6.8561	-4.9191
{Fuc:1; Hex:4; HexNAc:3; Neu5Ac:2}	-4.3727	-2.7287	-5.4303	-4.7864
{Fuc:1; Hex:5; HexNAc:3}	-4.5679	-2.0197	-5.5461	-5.632
{Fuc:2; Hex:7; HexNAc:3}	-7.3016	-2.6632	-3.0971	-4.9532
{Hex:10; HexNAc:2}	-8.0698	-1.9159	-2.5716	-6.2802
{Hex:9; HexNAc:2}	-6.6226	-0.7899	-6.6689	-6.4745
{Fuc:2; Hex:4; HexNAc:3; Neu5Ac:1}	-4.9627	0.2791	-3.8524	-6.6132
{Hex:4; HexNAc:7}	-7.1269	-1.4542	-3.1353	-7.1116
{Hex:8; HexNAc:4}	-5.85	-1.4568	-3.7047	-7.1048
{Fuc:3; Hex:3; HexNAc:4}	-15.0247	-3.0019	-7.7943	-7.0337
{Fuc:1; Hex:6; HexNAc:3; Neu5Ac:5}	-15.0247	-2.0085	-8.7565	-7.9675
{Fuc:5; Hex:4; HexNAc:7}	-15.0247	-5.7719	-5.8042	-8.3756
{Fuc:4; Hex:3; HexNAc:5}	-15.0247	-2.0437	-4.6108	-6.3589
{Fuc:3; Hex:3; HexNAc:5}	-15.0247	-2.2443	-5.6284	-7.8028
{Fuc:3; Hex:4; HexNAc:5}	-15.0247	1.3724	-4.045	-9.2691
{Fuc:1; Hex:3; HexNAc:4}	-15.0247	-1.354	-2.8469	-7.7637
{Fuc:2; Hex:3; HexNAc:4}	-15.0247	-0.4356	-1.7933	-5.6872
{Hex:6; HexNAc:5}	-15.0247	-1.884	-2.0125	-6.3396
{Fuc:1; Hex:10; HexNAc:6}	-15.0247	-4.4205	-0.6531	-3.2182
{Fuc:3; Hex:7; HexNAc:4; Neu5Ac:2}	-15.0247	-3.6128	-2.5469	-3.3766
{Fuc:1; Hex:6; HexNAc:4}	-15.0247	-0.5902	-6.6607	-3.0806
{Fuc:2; Hex:7; HexNAc:4; Neu5Ac:2}	-15.0247	-2.342	-8.3784	-4.483
{Hex:7; HexNAc:6; Neu5Ac:1}	-15.0247	-6.0739	-4.0798	-3.3132
{Fuc:2; Hex:5; HexNAc:3; Neu5Ac:5}	-15.0247	-5.6338	-5.0441	-5.145
{Hex:8; HexNAc:3; Neu5Ac:3}	-15.0247	-5.4378	-5.5211	-5.2223
{Hex:5; HexNAc:3; Neu5Ac:2}	-15.0247	-2.4685	-3.7559	-4.6993
{Hex:7; HexNAc:5}	-15.0247	-1.9785	-3.3913	-3.6408
{Fuc:3; Hex:6; HexNAc:4; Neu5Ac:3}	-15.0247	-1.881	-3.8906	-2.9363
{Hex:4; HexNAc:6}	-15.0247	-4.057	-5.0195	-2.9883
{Fuc:3; Hex:8; HexNAc:4; Neu5Ac:2}	-15.0247	-3.2828	-6.649	-3.7161
{Hex:6; HexNAc:5; Neu5Ac:5}	-15.0247	-3.4876	-15.0247	-6.1635
{Fuc:2; Hex:7; HexNAc:4; Neu5Ac:3}	-15.0247	-6.2703	-15.0247	-7.7059
{Fuc:2; Hex:9; HexNAc:5}	-15.0247	-5.7719	-15.0247	-15.0247
{Fuc:1; Hex:4; HexNAc:4; Neu5Ac:4}	-15.0247	-5.7719	-15.0247	-15.0247
{Fuc:2; Hex:5; HexNAc:8}	-15.0247	-5.7719	-15.0247	-15.0247
{Fuc:4; Hex:3; HexNAc:6}	-15.0247	-4.1337	-15.0247	-15.0247
{Hex:9; HexNAc:5; Neu5Ac:1}	-15.0247	-4.1755	-15.0247	-15.0247
{Hex:4; HexNAc:3; Neu5Ac:2}	-15.0247	-1.1057	-15.0247	-15.0247
{Hex:8; HexNAc:2}	-15.0247	-1.2636	-15.0247	-15.0247
{Hex:3; HexNAc:5}	-15.0247	-3.2316	-15.0247	-15.0247
{Fuc:1; Hex:6; HexNAc:4; Neu5Ac:4}	-15.0247	-3.0606	-15.0247	-15.0247
{Fuc:2; Hex:8; HexNAc:5}	-15.0247	-3.1224	-15.0247	-15.0247
{Hex:7; HexNAc:3}	-15.0247	-2.1966	-15.0247	-15.0247
{Fuc:1; Hex:6; HexNAc:3}	-15.0247	-2.53	-15.0247	-15.0247
{Hex:7; HexNAc:2}	-15.0247	-2.8133	-15.0247	-15.0247
{Fuc:1; Hex:4; HexNAc:3}	-15.0247	0.8607	-9.8029	-11.1445
{Hex:10; HexNAc:3; Neu5Ac:1}	-15.0247	-2.7	-9.4554	-15.0247
{Fuc:2; Hex:3; HexNAc:6}	-15.0247	-0.4228	-9.4406	-15.0247
{Hex:6; HexNAc:3}	-15.0247	-0.7872	-8.4668	-15.0247
{Fuc:5; Hex:3; HexNAc:6}	-15.0247	-5.9162	-3.3675	-15.0247
{Hex:4; HexNAc:5}	-15.0247	-2.5253	-4.6129	-15.0247
{Hex:4; HexNAc:8; Neu5Ac:2}	-15.0247	-3.2294	-3.8171	-15.0247
{Hex:5; HexNAc:5}	-15.0247	-1.2925	-6.3783	-15.0247
{Fuc:1; Hex:4; HexNAc:4}	-15.0247	-1.605	-6.8038	-15.0247
{Fuc:3; Hex:8; HexNAc:7}	-15.0247	-3.0606	-7.1323	-15.0247
{Hex:4; HexNAc:8; Neu5Ac:3}	-15.0247	-4.5457	-6.649	-15.0247
{Fuc:1; Hex:7; HexNAc:8; Neu5Ac:1}	-15.0247	-4.2012	-6.0265	-15.0247
{Hex:5; HexNAc:5; Neu5Ac:3}	-4.3261	-15.0247	-6.6916	-10.7921
{Hex:6; HexNAc:3; Neu5Ac:3}	-5.6639	-15.0247	-5.5816	-10.7338
{Fuc:1; Hex:7; HexNAc:6; Neu5Ac:1}	-6.922	-15.0247	-7.0306	-15.0247
{Fuc:2; Hex:4; HexNAc:7}	-6.6238	-15.0247	-5.9056	-15.0247
{Fuc:3; Hex:6; HexNAc:8; Neu5Ac:1}	-6.5176	-15.0247	-6.153	-15.0247
{Fuc:3; Hex:7; HexNAc:6}	-6.0468	-15.0247	-7.9931	-15.0247
{Fuc:2; Hex:3; HexNAc:8}	-4.4146	-15.0247	-8.041	-15.0247
{Fuc:2; Hex:4; HexNAc:5; Neu5Ac:3}	-5.188	-15.0247	-7.4982	-15.0247
{Hex:4; HexNAc:4; Neu5Ac:5}	-1.7218	-15.0247	-4.4665	-15.0247
{Hex:7; HexNAc:3; Neu5Ac:1}	-1.6976	-15.0247	-3.6555	-15.0247
{Fuc:2; Hex:4; HexNAc:4; Neu5Ac:4}	-1.7629	-15.0247	-1.1915	-15.0247
{Fuc:4; Hex:4; HexNAc:7}	-4.5847	-15.0247	-2.4454	-15.0247
{Fuc:2; Hex:11; HexNAc:5}	-3.9061	-15.0247	-1.8494	-15.0247
{Fuc:5; Hex:4; HexNAc:7; Neu5Ac:1}	-8.6392	-15.0247	-1.6727	-15.0247
{Fuc:2; Hex:7; HexNAc:8; Neu5Ac:1}	-7.9289	-15.0247	-4.6932	-15.0247
{Fuc:1; Hex:4; HexNAc:3; Neu5Ac:5}	-7.6862	-15.0247	-3.5649	-15.0247
{Fuc:4; Hex:4; HexNAc:5}	-5.5421	-15.0247	-5.3253	-15.0247
{Fuc:1; Hex:3; HexNAc:8}	-5.5002	-15.0247	-4.6353	-15.0247
{Fuc:2; Hex:7; HexNAc:5}	-4.9043	-15.0247	-4.6566	-15.0247
{Fuc:1; Hex:4; HexNAc:2}	-5.0708	-15.0247	-4.884	-15.0247
{Fuc:4; Hex:7; HexNAc:7}	-5.7352	-15.0247	-2.9769	-15.0247
{Hex:5; HexNAc:7}	-6.5162	-15.0247	-3.7385	-15.0247
{Hex:6; HexNAc:6; Neu5Ac:1}	-5.1492	-15.0247	-11.0141	-15.0247
{Hex:5; HexNAc:3; Neu5Ac:3}	-4.2551	-15.0247	-9.9754	-15.0247
{Fuc:2; Hex:8; HexNAc:6; Neu5Ac:1}	-4.2071	-15.0247	-10.3812	-15.0247
{Fuc:2; Hex:8; HexNAc:4}	-4.3351	-15.0247	-10.2491	-15.0247
{Fuc:1; Hex:4; HexNAc:6; Neu5Ac:3}	-4.6782	-15.0247	-10.6904	-15.0247
{Fuc:3; Hex:5; HexNAc:5; Neu5Ac:1}	-4.744	-15.0247	-10.2325	-15.0247
{Fuc:1; Hex:3; HexNAc:3}	-2.1451	-15.0247	-7.2129	-15.0247
{Fuc:2; Hex:4; HexNAc:3; Neu5Ac:3}	-0.3718	-15.0247	-10.2491	-15.0247
{Fuc:1; Hex:6; HexNAc:2}	-1.5586	-15.0247	-10.3261	-15.0247
{Hex:6; HexNAc:4; Neu5Ac:3}	-1.7019	-15.0247	-9.4173	-15.0247
{Fuc:1; Hex:7; HexNAc:6}	-5.1492	-15.0247	-10.2325	-8.9554
{Fuc:2; Hex:4; HexNAc:5; Neu5Ac:2}	-4.0342	-15.0247	-10.2325	-7.7418
{Fuc:2; Hex:4; HexNAc:7; Neu5Ac:2}	-1.8603	-15.0247	-15.0247	-10.5116
{Fuc:4; Hex:6; HexNAc:7}	-1.4781	-15.0247	-15.0247	-8.3913
{Hex:5; HexNAc:8; Neu5Ac:1}	-6.1794	-15.0247	-15.0247	-10.7921
{Fuc:2; Hex:10; HexNAc:3}	-4.3246	-15.0247	-15.0247	-9.1055
{Fuc:3; Hex:5; HexNAc:6}	-0.2907	-15.0247	-15.0247	-15.0247
{Hex:5; HexNAc:6; Neu5Ac:2}	-2.7849	-15.0247	-15.0247	-15.0247
{Fuc:1; Hex:4; HexNAc:3; Neu5Ac:11}	-2.6692	-15.0247	-15.0247	-15.0247
{Fuc:4; Hex:4; HexNAc:8; Neu5Ac:1}	-2.7005	-15.0247	-15.0247	-15.0247
{Fuc:4; Hex:6; HexNAc:8; Neu5Ac:2}	-2.5681	-15.0247	-15.0247	-15.0247
{Fuc:1; Hex:5; HexNAc:4; Neu5Ac:4}	-2.4266	-15.0247	-15.0247	-15.0247
{Hex:9; HexNAc:5}	-1.4972	-15.0247	-15.0247	-15.0247
{Fuc:1; Hex:5; HexNAc:3; Neu5Ac:3}	-2.2051	-15.0247	-15.0247	-15.0247
{Fuc:1; Hex:5; HexNAc:6; Neu5Ac:9}	-1.998	-15.0247	-15.0247	-15.0247
{Fuc:2; Hex:4; HexNAc:3; Neu5Ac:4}	-1.9471	-15.0247	-15.0247	-15.0247
{Fuc:1; Hex:7; HexNAc:7}	-1.9194	-15.0247	-15.0247	-15.0247
{Fuc:2; Hex:4; HexNAc:6; Neu5Ac:2}	-1.9194	-15.0247	-15.0247	-15.0247
{Fuc:2; Hex:6; HexNAc:7; Neu5Ac:1}	-6.6227	-15.0247	-15.0247	-15.0247
{Fuc:6; Hex:5; HexNAc:7}	-6.6532	-15.0247	-15.0247	-15.0247
{Fuc:2; Hex:11; HexNAc:8; Neu5Ac:2}	-6.6509	-15.0247	-15.0247	-15.0247
{Fuc:6; Hex:4; HexNAc:7; Neu5Ac:2}	-6.8037	-15.0247	-15.0247	-15.0247
{Fuc:1; Hex:6; HexNAc:8; Neu5Ac:2}	-6.734	-15.0247	-15.0247	-15.0247
{Fuc:6; Hex:10; HexNAc:7; Neu5Ac:2}	-6.736	-15.0247	-15.0247	-15.0247
{Fuc:4; Hex:4; HexNAc:8; Neu5Ac:2}	-6.4217	-15.0247	-15.0247	-15.0247
{Fuc:5; Hex:5; HexNAc:6}	-6.3683	-15.0247	-15.0247	-15.0247
{Fuc:2; Hex:6; HexNAc:7; Neu5Ac:3}	-6.2165	-15.0247	-15.0247	-15.0247
{Fuc:3; Hex:4; HexNAc:6}	-6.0728	-15.0247	-15.0247	-15.0247
{Hex:5; HexNAc:8; Neu5Ac:2}	-6.0211	-15.0247	-15.0247	-15.0247
{Fuc:1; Hex:5; HexNAc:6; Neu5Ac:1}	-7.9975	-15.0247	-15.0247	-15.0247
{Fuc:1; Hex:8; HexNAc:7; Neu5Ac:2}	-7.4377	-15.0247	-15.0247	-15.0247
{Fuc:2; Hex:8; HexNAc:7; Neu5Ac:3}	-7.1906	-15.0247	-15.0247	-15.0247
{Fuc:1; Hex:4; HexNAc:8; Neu5Ac:1}	-7.1134	-15.0247	-15.0247	-15.0247
{Fuc:6; Hex:8; HexNAc:8}	-7.1441	-15.0247	-15.0247	-15.0247
{Fuc:4; Hex:8; HexNAc:8; Neu5Ac:1}	-3.2701	-15.0247	-15.0247	-15.0247
{Fuc:3; Hex:6; HexNAc:6}	-3.2137	-15.0247	-15.0247	-15.0247
{Hex:4; HexNAc:6; Neu5Ac:3}	-3.1815	-15.0247	-15.0247	-15.0247
{Fuc:7; Hex:7; HexNAc:8; Neu5Ac:3}	-3.3842	-15.0247	-15.0247	-15.0247
{Fuc:5; Hex:6; HexNAc:7}	-3.5493	-15.0247	-15.0247	-15.0247
{Hex:10; HexNAc:7}	-3.7902	-15.0247	-15.0247	-15.0247
{Fuc:1; Hex:9; HexNAc:6}	-3.7034	-15.0247	-15.0247	-15.0247
{Fuc:5; Hex:6; HexNAc:8}	-3.7323	-15.0247	-15.0247	-15.0247
{Hex:12; HexNAc:7}	-3.7514	-15.0247	-15.0247	-15.0247
{Fuc:5; Hex:9; HexNAc:8}	-4.1552	-15.0247	-15.0247	-15.0247
{Fuc:4; Hex:9; HexNAc:5; Neu5Ac:1}	-4.2395	-15.0247	-15.0247	-15.0247
{Fuc:3; Hex:4; HexNAc:4; Neu5Ac:2}	-4.2062	-15.0247	-15.0247	-15.0247
{Fuc:1; Hex:9; HexNAc:3; Neu5Ac:1}	-4.1969	-15.0247	-15.0247	-15.0247
{Fuc:3; Hex:4; HexNAc:8}	-3.9063	-15.0247	-15.0247	-15.0247
{Fuc:4; Hex:10; HexNAc:5; Neu5Ac:5}	-3.8981	-15.0247	-15.0247	-15.0247
{Fuc:5; Hex:7; HexNAc:8; Neu5Ac:4}	-3.8981	-15.0247	-15.0247	-15.0247
{Fuc:6; Hex:4; HexNAc:7; Neu5Ac:6}	-3.8981	-15.0247	-15.0247	-15.0247
{Fuc:7; Hex:9; HexNAc:8; Neu5Ac:2}	-3.8981	-15.0247	-15.0247	-15.0247
{Fuc:4; Hex:4; HexNAc:7; Neu5Ac:8}	-4.0006	-15.0247	-15.0247	-15.0247
{Fuc:5; Hex:6; HexNAc:6}	-4.0654	-15.0247	-15.0247	-15.0247
{Hex:10; HexNAc:3; Neu5Ac:3}	-4.0981	-15.0247	-15.0247	-15.0247
{Fuc:1; Hex:4; HexNAc:7; Neu5Ac:1}	-5.5305	-15.0247	-15.0247	-15.0247
{Fuc:1; Hex:5; HexNAc:3; Neu5Ac:11}	-5.5225	-15.0247	-15.0247	-15.0247
{Fuc:2; Hex:4; HexNAc:3; Neu5Ac:11}	-5.3156	-15.0247	-15.0247	-15.0247
{Fuc:3; Hex:10; HexNAc:8; Neu5Ac:1}	-5.2342	-15.0247	-15.0247	-15.0247
{Fuc:2; Hex:4; HexNAc:8}	-4.5069	-15.0247	-15.0247	-15.0247
{Fuc:6; Hex:9; HexNAc:7; Neu5Ac:4}	-4.4607	-15.0247	-15.0247	-15.0247
{Fuc:3; Hex:6; HexNAc:8; Neu5Ac:4}	-4.6453	-15.0247	-15.0247	-15.0247
{Fuc:1; Hex:5; HexNAc:8; Neu5Ac:2}	-4.554	-15.0247	-15.0247	-15.0247
{Hex:10; HexNAc:5}	-4.5581	-15.0247	-15.0247	-15.0247
{Fuc:4; Hex:10; HexNAc:8}	-5.1031	-15.0247	-15.0247	-15.0247
{Hex:11; HexNAc:7; Neu5Ac:1}	-5.0962	-15.0247	-15.0247	-15.0247
{Fuc:1; Hex:12; HexNAc:7}	-5.0962	-15.0247	-15.0247	-15.0247
{Fuc:6; Hex:6; HexNAc:8}	-5.0962	-15.0247	-15.0247	-15.0247
{Fuc:2; Hex:7; HexNAc:7; Neu5Ac:1}	-5.0423	-15.0247	-15.0247	-15.0247
{Fuc:1; Hex:5; HexNAc:7}	-5.002	-15.0247	-15.0247	-15.0247
{Fuc:2; Hex:6; HexNAc:8; Neu5Ac:1}	-5.0002	-15.0247	-15.0247	-15.0247
{Fuc:3; Hex:10; HexNAc:7; Neu5Ac:1}	-4.7503	-15.0247	-15.0247	-15.0247
{Fuc:6; Hex:6; HexNAc:8; Neu5Ac:1}	-4.9051	-15.0247	-15.0247	-15.0247
{Fuc:7; Hex:7; HexNAc:8}	-4.9051	-15.0247	-15.0247	-15.0247
{Fuc:1; Hex:7; HexNAc:2}	-1.3705	-1.1856	-8.7246	-15.0247
{Fuc:2; Hex:3; HexNAc:5}	-2.9515	-2.6449	-5.8102	-15.0247
{Hex:10; HexNAc:4; Neu5Ac:1}	-2.7516	-1.4953	-7.0369	-15.0247
{Hex:9; HexNAc:6; Neu5Ac:1}	-1.4781	-0.2475	-3.8236	-15.0247
{Hex:5; HexNAc:3}	-1.1555	1.5255	-4.2895	-15.0247
{Fuc:1; Hex:5; HexNAc:2}	-0.8977	2.1249	-6.2825	-15.0247
{Hex:4; HexNAc:3}	1.2113	2.5094	-4.917	-15.0247
{Fuc:1; Hex:4; HexNAc:5}	-8.4046	2.6395	-3.3588	-15.0247
{Fuc:1; Hex:3; HexNAc:5}	-5.5807	-4.3445	-0.2399	-15.0247
{Fuc:1; Hex:4; HexNAc:7}	-6.0328	-2.6413	-1.5458	-15.0247
{Hex:9; HexNAc:3; Neu5Ac:1}	-4.8951	-3.8073	-11.0437	-5.755
{Fuc:2; Hex:5; HexNAc:6}	-1.4867	-3.1562	-15.0247	-5.2526
{Hex:6; HexNAc:4}	-5.8959	0.6042	-7.484	-15.0247
{Hex:8; HexNAc:6}	-4.2062	-3.2037	-7.7157	-15.0247
{Fuc:3; Hex:3; HexNAc:8}	-5.172	-3.2037	-7.7157	-15.0247
{Fuc:1; Hex:5; HexNAc:5}	-5.5904	-3.861	-7.6576	-15.0247
{Hex:3; HexNAc:7}	-6.2455	-1.5211	-9.8965	-15.0247
{Fuc:3; Hex:7; HexNAc:5}	-7.9651	-3.2037	-7.8967	-15.0247
{Hex:4; HexNAc:3; Neu5Ac:3}	-6.4653	-1.6626	-6.7405	-15.0247
{Hex:9; HexNAc:4; Neu5Ac:1}	-6.9123	-5.8735	-15.0247	-15.0247
{Hex:5; HexNAc:4}	-6.8828	-0.7154	-15.0247	-15.0247
{Hex:3; HexNAc:2}	-4.7278	-3.0601	-15.0247	-15.0247
{Hex:6; HexNAc:2}	-4.2884	-0.6711	-15.0247	-15.0247
