# Supplementary material for: Native N-glycome profiling of single cells and ng-level blood isolates using label-free capillary electrophoresis-mass spectrometry
Source: Nat Commun. 2024 May 8;15:3847. doi: 10.1038/s41467-024-47772-w (PMC11079027; doi:10.1038/s41467-024-47772-w)
Supplement: Supplementary file 6 — Supplementary Data 3 [file 41467_2024_47772_MOESM6_ESM.xlsx]

## Sheet: Table3_HeLa_Cells_Glycans
		HeLa cells
Composition	Name	Structure	Mrth (Da)
Fuc1Hex7HexNAc6Neu5Ac4	F1H7N6S4		3681.3
Fuc3Hex9HexNAc8	F3H9N8		3539.29
Hex6HexNAc5Neu5Ac5	H6N5S5		3461.2
Fuc1Hex7HexNAc6Neu5Ac3	F1H7N6S3		3390.2
Fuc1Hex7HexNAc6Neu5Ac3	F1H7N6S3		3390.2
Hex6HexNAc5Neu5Ac4	H6N5S4		3170.11
Fuc1Hex7HexNAc6Neu5Ac2	F1H7N6S2		3099.11
Fuc1Hex6HexNAc5Neu5Ac3	F1H6N5S3		3025.07
Fuc1Hex7HexNAc5Neu5Ac2	F1H7N5S2		2896.03
Fuc1Hex8HexNAc7	F1H8N7		2882.05
Hex6HexNAc5Neu5Ac3	H6N5S3		2879.01
Hex6HexNAc6Neu5Ac2	H6N6S2		2790.99
Fuc3Hex6HexNAc5Neu5Ac1	F3H6N5S1		2734.99
Fuc1Hex6HexNAc5Neu5Ac2	F1H6N5S2		2733.97
Fuc1Hex6HexNAc5Neu5Ac2	F1H6N5S2		2733.97
Fuc1Hex6HexNAc5Neu5Ac2	F1H6N5S2		2733.97
Fuc2Hex6HexNAc5Neu5Ac1	F2H6N5S1		2588.94
Hex6HexNAc5Neu5Ac2	H6N5S2		2587.92
Hex13HexNAc2	H13N2		2530.86
Hex5HexNAc4Neu5Ac3	H5N4S3		2513.88
Fuc1Hex6HexNAc5Neu5Ac1	F1H6N5S1		2442.88
Hex5HexNAc5Neu5Ac2	H5N5S2		2425.86
Fuc3Hex5HexNAc4Neu5Ac1	F3H5N4S1		2369.86
Fuc1Hex5HexNAc4Neu5Ac2	F1H5N4S2		2368.84
Fuc1Hex5HexNAc5Neu5Ac1	F1H5N5S1		2280.82
Hex5HexNAc4Neu5Ac2	H5N4S2		2222.78
Fuc1Hex4HexNAc5Neu5Ac1	F1H4N5S1		2118.77
Fuc1Hex5HexNAc4Neu5Ac1	F1H5N4S1		2077.75
Hex5HexNAc4Neu5Ac1	H5N4S1		1931.69
Fuc1Hex4HexNAc4Neu5Ac1	F1H4N4S1		1915.69
Hex6HexNAc3Neu5Ac1	H6N3S1		1890.66
Fuc1Hex4HexNAc5	F1H4N5		1827.68
Hex7HexNAc3	H7N3		1761.62
Hex5HexNAc3Neu5Ac1	H5N3S1		1728.61
Hex8HexNAc2	H8N2		1720.59
Fuc1Hex4HexNAc3Neu5Ac1	F1H4N3S1		1712.61
Fuc1Hex3HexNAc5	F1H3N5		1665.62
Fuc1Hex4HexNAc4	F1H4N4		1624.6
Hex6HexNAc3	H6N3		1599.57
Hex6HexNAc3	H6N3		1599.57
Hex4HexNAc3Neu5Ac1	H4N3S1		1566.56
Hex7HexNAc2	H7N2		1558.54
Hex7HexNAc2	H7N2		1558.54
Fuc1Hex3HexNAc4	F1H3N4		1462.54
Hex5HexNAc3	H5N3		1437.51
Hex6HexNAc2	H6N2		1396.49
Hex6HexNAc2	H6N2		1396.49
Hex6HexNAc2	H6N2		1396.49
Hex4HexNAc3	H4N3		1275.46
Hex5HexNAc2	H5N2		1234.43
Hex4HexNAc2	H4N2		1072.38
Hex3HexNAc2	H3N2		910.328
Hex2HexNAc2	H2N2		748.275
