# Supplementary material for: Native N-glycome profiling of single cells and ng-level blood isolates using label-free capillary electrophoresis-mass spectrometry
Source: Nat Commun. 2024 May 8;15:3847. doi: 10.1038/s41467-024-47772-w (PMC11079027; doi:10.1038/s41467-024-47772-w)
Supplement: Supplementary file 7 — Supplementary Data 4 [file 41467_2024_47772_MOESM7_ESM.xlsx]

## Sheet: Table4_Statistical_Tests
Table 4A
One-way ANOVA
Single, five, ten HeLa and single U87
N-glycans	Df	Sum Sq	Mean Sq	F value	Pr(>F)	Residuals/Df	Residuals/Sum Sq	Residuals/Mean Sq
A3G3S4	2	0.00303707	0.00151853	0.827355	0.460673	12	0.0220249	0.00183541
A4G4S4	2	0.000187838	9.39191e-05	4.03381	0.0457208	12	0.000279396	2.3283e-05
FA4G4S4	2	0.037798	0.018899	8.00916	0.00617212	12	0.0283161	0.00235967
A3G3S3	2	0.000923794	0.000461897	0.119246	0.888628	12	0.0464816	0.00387347
FA3G3S3	2	0.00826718	0.00413359	1.6176	0.23878	12	0.0306646	0.00255539
A2G2S2	2	0.00923549	0.00461775	5.15932	0.0241592	12	0.0107404	0.00089503
A2BG2S2	2	9.09555e-05	4.54778e-05	3.41023	0.0671904	12	0.000160028	1.33357e-05
FA2G2S2	2	0.0118418	0.00592088	1.15076	0.348976	12	0.0617425	0.00514521
FA2BG2S2	2	4.70442e-05	2.35221e-05	7.04815	0.00945394	12	4.00481e-05	3.33734e-06
A3G3S2	2	0.00227555	0.00113777	63.7724	4.04396e-07	12	0.000214094	1.78412e-05
A2G2S1	2	0.00048432	0.00024216	14.0205	0.000724522	12	0.000207262	1.72718e-05
Table 4B
Two-sided paired t-test
Single HeLa and single U87
N-glycans	t_statistic	p_value	estimate	conf_int_low	conf_int_high
A3G3S4	0.854656	0.422002	0.0650464	-0.0426597	0.090405
A4G4S4	-0.1855	0.859044	0.00341385	-0.00688169	0.00591535
FA4G4S4	2.40974	0.0640392	0.210368	-0.0059469	0.142413
A3G3S3	-0.264788	0.801058	0.13297	-0.114013	0.0923281
FA3G3S3	-1.56996	0.1698	0.139422	-0.148168	0.0331601
A2G2S2	-1.28608	0.256137	0.0879668	-0.0803553	0.0270451
A2BG2S2	-1.87199	0.134522	0	-0.0131427	0.00255722
FA2G2S2	1.08326	0.310686	0.356518	-0.0598532	0.165417
FA2BG2S2	-3.24705	0.0314633	0	-0.0080217	-0.000626725
A3G3S2	-8.7833	2.3377e-05	0.0042943	-0.0337898	-0.0197201
A2G2S1	-4.19314	0.0137717	0	-0.021659	-0.00440258
Table 4C
One-way ANOVA for fucosylation
Single HeLa, single HeLa_LPS, single U87, and single U87_LPS
N-glycans	Df	Sum Sq	Mean Sq	F value	Pr(>F)	Residuals/Df	Residuals/Sum Sq	Residuals/Mean Sq
NonFuc	3	1799.73	599.91	7.03533	0.00313146	16	1364.34	85.2711
Fuc	3	1799.73	599.91	7.03533	0.00313146	16	1364.34	85.2711
Table 4D
Two-sided paired t-test for fucosylation
Single HeLa and single HeLa_LPS
N-glycans	t_statistic	p_value	estimate	conf_int_low	conf_int_high
NonFuc	0.599484	0.566177	25.508	-10.2993	17.4576
Fuc	-0.599484	0.566177	74.492	-17.4576	10.2993
Table 4E
Two-sided paired t-test for fucosylation
Single U87 and single U87_LPS
N-glycans	t_statistic	p_value	estimate	conf_int_low	conf_int_high
NonFuc	-3.24921	0.0127408	0.280285	-0.445703	-0.0732698
Fuc	3.24921	0.0127408	0.460229	0.0732698	0.445703
Table 4F
One-way ANOVA for sialylation
Single HeLa, single HeLa_LPS, single U87, and single U87_LPS
N-glycans	Df	Sum Sq	Mean Sq	F value	Pr(>F)	Residuals/Df	Residuals/Sum Sq	Residuals/Mean Sq
Neu5Ac_0	3	462.932	154.311	5.82333	0.00689881	16	423.979	26.4987
Neu5Ac_1	3	156.38	52.1267	4.18987	0.0228603	16	199.058	12.4411
Neu5Ac_2	3	643.552	214.517	3.1185	0.0554856	16	1100.62	68.7886
Neu5Ac_3	3	434.341	144.78	4.42997	0.0189609	16	522.913	32.6821
Neu5Ac_4	3	543.708	181.236	6.05755	0.00588689	16	478.704	29.919
Neu5Ac_5	3	1.90057	0.633522	1.13316	0.365442	16	8.94523	0.559077
Neu5Ac_6	3	0.0426653	0.0142218	0.668218	0.583771	16	0.34053	0.0212831
Neu5Ac_7	3	0.0113323	0.00377744	1	0.418238	16	0.060439	0.00377744
Neu5Ac_8	3	0.0253958	0.00846525	1	0.418238	16	0.135444	0.00846525
Neu5Ac_9	3	4.2599	1.41997	1	0.418238	16	22.7195	1.41997
Neu5Ac_10	3	0.00158269	0.000527564	1	0.418238	16	0.00844103	0.000527564
Neu5Ac_11	3	0.13388	0.0446267	1	0.418238	16	0.714026	0.0446267
Table 4G
Two-sided paired t-test for sialylation
Single HeLa and single HeLa_LPS
N-glycans	t_statistic	p_value	estimate	conf_int_low	conf_int_high
Neu5Ac_0	-2.431	0.0601386	1.28916	-11.3425	0.345002
Neu5Ac_1	-3.16893	0.0153952	2.74196	-12.0818	-1.7755
Neu5Ac_2	-1.00951	0.346644	40.155	-21.8141	8.77816
Neu5Ac_3	3.32456	0.0109296	27.5042	3.13861	17.6024
Neu5Ac_4	2.72754	0.032588	27.9461	1.00966	16.7703
Neu5Ac_5	-1.57166	0.191128	0	-0.827112	0.229179
Neu5Ac_6	-1	0.373901	0	-0.152465	0.07172
Neu5Ac_7	NA	NA	0	NA	NA
Neu5Ac_8	NA	NA	0	NA	NA
Neu5Ac_9	NA	NA	0	NA	NA
Neu5Ac_10	NA	NA	0	NA	NA
Neu5Ac_11	NA	NA	0	NA	NA
Table 4H
Two-sided paired t-test for sialylation
Single U87 and single U87_LPS
N-glycans	t_statistic	p_value	estimate	conf_int_low	conf_int_high
Neu5Ac_0	-0.134145	0.897255	12.5629	-10.1221	9.04615
Neu5Ac_1	1.42699	0.194759	9.24556	-2.0837	8.57449
Neu5Ac_2	1.75868	0.118051	37.3077	-2.05305	14.9015
Neu5Ac_3	-1.0642	0.318321	25.0415	-13.6558	5.03239
Neu5Ac_4	-1.59904	0.157034	13.3586	-14.5943	2.92588
Neu5Ac_5	-0.172174	0.867631	0.668161	-1.59225	1.37147
Neu5Ac_6	0.241674	0.815135	0.120435	-0.256344	0.316319
Neu5Ac_7	1	0.373901	0.0549723	-0.0976552	0.2076
Neu5Ac_8	-1	0.373901	0	-0.310776	0.14619
Neu5Ac_9	1	0.373901	1.06582	-1.89337	4.02501
Neu5Ac_10	1	0.373901	0.0205439	-0.0364951	0.0775829
Neu5Ac_11	-1	0.373901	0	-0.713552	0.335656
