# Supplementary material for: Native N-glycome profiling of single cells and ng-level blood isolates using label-free capillary electrophoresis-mass spectrometry
Source: Nat Commun. 2024 May 8;15:3847. doi: 10.1038/s41467-024-47772-w (PMC11079027; doi:10.1038/s41467-024-47772-w)
Supplement: Supplementary file 8 — Supplementary Data 5 [file 41467_2024_47772_MOESM8_ESM.xlsx]

## Sheet: Table5A_Clustering_Cells
	Single HeLa cells					Single U87 cells
N-glycans	HeLa_2	HeLa_5	HeLa_3	HeLa_1	HeLa_4	U87_3	U87_5	U87_4	U87_1	U87_2
Hex:8; HexNAc:3; Neu5Ac:2	1.53851	0	0	0	0	1.41255	1.91649	0.75563	2.03571	1.75656
Fuc:1; Hex:8; HexNAc:7; Neu5Ac:4	0	0	0	1.13779	0	1.23017	0.964438	0.950936	1.89894	1.38784
Hex:6; HexNAc:5; Neu5Ac:2	0	0	0	0	0.52889	0.432456	0.917085	0.66829	1.22696	1.26182
Fuc:1; Hex:9; HexNAc:8; Neu5Ac:4	0	0	0	0	0	0.500913	0.742288	0.729782	1.67627	1.40265
Hex:9; HexNAc:4; Neu5Ac:2	0.753194	0	0	0	0	1.06221	1.54921	0.33922	1.49963	1.41763
Fuc:3; Hex:3; HexNAc:6	0	0	0	0	0	1.15304	1.33727	0.272966	1.57607	0.950666
Fuc:1; Hex:5; HexNAc:3; Neu5Ac:2	0	0	0	0	0	1.15304	1.33727	0.272966	1.57607	0.950666
Fuc:2; Hex:6; HexNAc:3; Neu5Ac:1	0	0	0	0	0	1.15304	1.33727	0.272966	1.57607	0.950666
Fuc:1; Hex:8; HexNAc:7; Neu5Ac:3	0	0	0	0.264788	0	0	1.55756	1.29542	0.98505	1.09086
Fuc:1; Hex:7; HexNAc:2	0	0	0.989805	0	0	0	1.34307	1.53858	0	0
Fuc:1; Hex:6; HexNAc:2	0	0	0	0	0	0	1.9367	2.40108	0	0
Fuc:1; Hex:8; HexNAc:7; Neu5Ac:2	0	0	0	0	0	1.78209	1.34761	0.904851	0	1.08494
Fuc:1; Hex:9; HexNAc:8; Neu5Ac:3	0	0	0	0	0	0.915717	1.34441	1.03101	0	0.867338
Fuc:2; Hex:4; HexNAc:4	0	0	0	0	0	2.4426	1.01142	0.748333	0	0.173416
Fuc:1; Hex:4; HexNAc:4; Neu5Ac:1	0	0	0	0	0	2.1508	1.00358	0.427522	0	0
Fuc:2; Hex:5; HexNAc:4	0	0	0	0	0	2.1508	0.947077	0.427522	0	0
Fuc:1; Hex:6; HexNAc:5; Neu5Ac:1	0	0	0	0	0	1.97847	0.43987	0.228878	0	0
Fuc:2; Hex:6; HexNAc:5	0	0	0	0	0	1.40105	0.275638	0	0	0.393549
Hex:6; HexNAc:4; Neu5Ac:2	0	0	0	1.07577	1.0974	0.327579	0.771452	0.464	0	0.850362
Hex:8; HexNAc:6; Neu5Ac:4	0	0	0	0.560893	1.47027	0	0.378488	0.473401	0	0.588225
Hex:6; HexNAc:6	1.54346	0	0	0	0	0	0.5156	0	0	0.472946
Fuc:2; Hex:4; HexNAc:5; Neu5Ac:1	1.54346	0	0	0	0	0	0.5156	0	0	0.472946
Hex:10; HexNAc:3	1.54346	0	0	0	0	0	0.5156	0	0	0.472946
Hex:10; HexNAc:5; Neu5Ac:2	0	0	0	0	0	0.234911	0.611517	0	0	0.584144
Fuc:1; Hex:9; HexNAc:8; Neu5Ac:2	0	0	0	0	0	0	0.801934	0.211928	0	0.390463
Fuc:1; Hex:12; HexNAc:2	0	0	0	0	0	0.164255	0.442873	0.343862	0	0.381163
Fuc:2; Hex:5; HexNAc:4; Neu5Ac:2	0	0	0	0	0	0.164255	0.442873	0.343862	0	0.381163
Fuc:6; Hex:8; HexNAc:7; Neu5Ac:3	0	0	0	0	0	0.721486	0.913365	0.473432	0	0.629371
Hex:7; HexNAc:5; Neu5Ac:3	0	0	0	0	0	0.655007	0.451361	0.40077	0	0.467414
Hex:7; HexNAc:5; Neu5Ac:2	0	0	0	0	0	0.424792	0.675346	0.28931	0	0.272614
Fuc:6; Hex:9; HexNAc:8; Neu5Ac:3	0	0	0	0	0	0.528498	0.57994	0	0	0.399422
Fuc:1; Hex:4; HexNAc:5; Neu5Ac:2	0	0	0	0.387052	0	0.57316	0.24071	0.874025	0	0
Fuc:1; Hex:10; HexNAc:6	0	0	0	0	0	0	0.24851	1.08394	0	0.452498
Fuc:1; Hex:9; HexNAc:4	0	0	0	0	0	0.449077	0	0.846127	0	0.623677
Hex:3; HexNAc:2	0	0	0	0	0	0	0.994315	0.962172	0.76657	0
Hex:6 HexNAc:2	0	1.12319	0	0	0	0	0.45017	0.843938	0.364362	0
Hex:8; HexNAc:2	0	0.713473	0	0	0	0	0.553428	0.842079	0.0843403	0
Fuc:1; Hex:4; HexNAc:5; Neu5Ac:1	2.99528	2.54128	0	0	0	1.93249	2.62816	1.04857	2.61943	2.17879
Fuc:1; Hex:7; HexNAc:6; Neu5Ac:2	1.21308	0	0	0	2.4772	2.83214	2.72472	2.24797	2.20504	2.08908
Fuc:1; Hex:6; HexNAc:5; Neu5Ac:2	1.67704	2.99026	2.1025	0	2.98059	3.19246	3.32133	2.86519	2.79899	2.5387
Fuc:1; Hex:7; HexNAc:6; Neu5Ac:3	2.10064	2.37701	0	2.67981	2.18975	2.95948	2.42724	3.07339	2.78786	2.59516
Fuc:1; Hex:6; HexNAc:5; Neu5Ac:3	3.63372	3.84976	3.63953	4.11434	3.02747	3.49026	2.85948	3.1082	3.45016	3.19255
Fuc:1; Hex:5; HexNAc:4; Neu5Ac:2	4.29612	4.94484	4.7628	5.1971	4.97783	3.37739	3.79687	3.36441	3.71003	3.4514
Fuc:1; Hex:7; HexNAc:6; Neu5Ac:4	4.95648	4.4707	3.93712	4.61887	4.49677	3.01746	2.66334	3.01472	3.4254	3.26469
Hex:6; HexNAc:5; Neu5Ac:3	3.41054	3.38309	4.54939	3.13432	3.68225	1.49064	0	3.77084	3.3405	2.86929
Hex:5; HexNAc:4; Neu5Ac:2	2.46421	2.74794	2.91923	2.60317	2.98851	1.11332	2.21087	1.87917	3.06297	2.67353
Hex:6; HexNAc:5; Neu5Ac:4	2.21016	1.87966	3.88997	1.51522	2.20378	0	0.510175	2.18258	1.92705	1.58787

## Sheet: Table5B_Clustering_Cells_LPS
	Single HeLa cells										Single U87 cells
N-glycans	HeLa_3	HeLa_1	HeLa_4	HeLa_LPS_1	HeLa_LPS_4	HeLa_LPS_2	HeLa_LPS_3	HeLa_LPS_5	HeLa_2	HeLa_5	U87_4	U87_3	U87_5	U87_LPS_4	U87_1	U87_2	U87_LPS_1	U87_LPS_5	U87_LPS_2	U87_LPS_3
Fuc:2; Hex:4; HexNAc:4	0	0	0	0.268982	0.778481	0.564306	0	0.663582	0	0	0.748333	2.4426	1.01142	0	0	0.173416	2.21577	0	1.38885	0.95605
Fuc:2; Hex:5; HexNAc:4	0	0	0	0	0.743465	0.468006	0	0.506997	0	0	0.427522	2.1508	0.947077	0	0	0	1.61794	0	0.973124	0
Fuc:1; Hex:6; HexNAc:2	0	0	0	0	0	0	0	0	0	0	2.40108	0	1.9367	0	0	0	0	0	0	0
Fuc:1; Hex:7; HexNAc:2	0.989805	0	0	0	0	0	0	0.162211	0	0	1.53858	0	1.34307	0	0	0	0	0	0	0.886593
Fuc:1; Hex:8; HexNAc:7; Neu5Ac:2	0	0	0	0.416364	0.396349	0.488235	0	0	0	0	0.904851	1.78209	1.34761	1.45381	0	1.08494	0	0	0	0
Fuc:1; Hex:9; HexNAc:8; Neu5Ac:3	0	0	0	0	0	0	0	0	0	0	1.03101	0.915717	1.34441	0	0	0.867338	0.570468	0	0	1.11149
Fuc:1; Hex:4; HexNAc:5; Neu5Ac:2	0	0.387052	0	1.12284	0.930779	0.386683	0	0	0	0	0.874025	0.57316	0.24071	0	0	0	0.140073	0	0	0
Hex:10; HexNAc:3; Neu5Ac:5	0	0	0	0.628024	0.663665	0	0	0	0	0	1.19365	1.61046	0	0	0	0	0.72223	0	0	0
Fuc:1; Hex:4; HexNAc:4; Neu5Ac:1	0	0	0	0	0.743465	0.468006	0	0.506997	0	0	0.427522	2.1508	1.00358	0	0	0	0	0	0.973124	0
Fuc:1; Hex:6; HexNAc:5; Neu5Ac:1	0	0	0	0	0	0	0	0	0	0	0.228878	1.97847	0.43987	0	0	0	0.630039	0	0	0
Fuc:2; Hex:6; HexNAc:5	0	0	0	0	0	0	0	0	0	0	0	1.40105	0.275638	0	0	0.393549	0.265576	0	0	0
Fuc:6; Hex:8; HexNAc:7; Neu5Ac:4	0	0	0	0.342548	0	0	0	0	0	0	0	0	0.31181	0	0	0.867104	0.363061	0	0.596985	1.26297
Fuc:6; Hex:9; HexNAc:8; Neu5Ac:4	0	0	0	0	0	0	0	0	0	0	0	0	0.152738	0	0	0.503222	0.1575	0	0	1.05818
Fuc:1; Hex:6; HexNAc:3	0	0	0	0	0	0	0	0	0	0	0	0	0	0	0	0.907732	0.0956451	0	1.11933	0
Fuc:4; Hex:5; HexNAc:5	0	0	0	0	0	0	0	0	0	0	0	0	0	0.684514	0.582117	0.821243	0	0	0.835214	0
Fuc:1; Hex:10; HexNAc:3	0	0	0	0	0	0	0	0	0	0	0	0	0	0.684514	0.582117	0.821243	0	0	0.835214	0
Fuc:3; Hex:4; HexNAc:5; Neu5Ac:1	0	0	0	0	0	0	0	0	0	0	0	0	0	0.684514	0.582117	0.821243	0	0	0.835214	0
Fuc:1; Hex:4; HexNAc:3; Neu5Ac:1	0	0	0	0	0	0	0	0.263879	0	0	0	0	0	0	0	0.67901	0	0	0.888831	0.891005
Fuc:3; Hex:4; HexNAc:8; Neu5Ac:1	0	0	0	0	0	0	0	0	0	0	0	0	0	0	0	0.452498	0	0	1.2608	0.571649
Fuc:3; Hex:3; HexNAc:4	0	0	0	0	0	0	0	0	0	0	0	0	0	0	0.710428	0.961194	0.175518	0	1.40057	0.917722
Hex:4; HexNAc:4; Neu5Ac:2	0	0	0	0	0	0	0	0	0	0	0	0	0	0	0.981806	0.792584	0.0674476	0	0.601634	0.785249
Hex:7; HexNAc:3	0	0	0	0	0	0.286546	0	0	0	0	0	0	0	0	0.646808	0.670177	0.0414138	0	0.750944	0.966385
Hex:10; HexNAc:6	0	0	0	0	0	0	0	0	0	0	1.62168	0	0	0	0	0	0.754291	0.744468	0.537214	0
Fuc:1; Hex:10; HexNAc:6	0	0	0	0	0	0	0	0	0	0	1.08394	0	0.24851	0	0	0.452498	0.212978	0.118383	1.2608	0.571649
Hex:5; HexNAc:5; Neu5Ac:4	0	0	0	0	0	0	0	0	0	0	1.08394	0	0	0	0	0	0.212978	0	1.2608	0.571649
Fuc:1; Hex:9; HexNAc:4	0	0	0	0	0	0	0	0	0	0	0.846127	0.449077	0	0	0	0.623677	0	0	0.454281	0
Hex:4; HexNAc:3; Neu5Ac:2	0	0	0	0	0	0	0	0.122594	0	0	0.844426	0	0	0	0	0.843545	0	0	0.488707	0.625837
Hex:6 HexNAc:2	0	0	0	0	0	0.736343	0	0.518423	0	1.12319	0.843938	0	0.45017	0	0.364362	0	0.187229	0	0.267565	0.615673
Hex:8; HexNAc:2	0	0	0	0	0	0.531968	0	0.508335	0	0.713473	0.842079	0	0.553428	0	0.0843403	0	0.207024	0	0.211593	0.54518
Fuc:2; Hex:3; HexNAc:3	0	0.418335	0	0	0	0	0	0	0	0	0	0.33849	0	0	0	0	0.27751	0	0.276352	0.470227
Hex:4; HexNAc:6; Neu5Ac:2	0	0.449383	0	0	0.295067	0.342497	0	0	0	0	0	0	0	0	0	0	0	0	0	0
Fuc:1; Hex:8; HexNAc:3; Neu5Ac:2	0	0	0	0.287156	0	0.337962	0	0	0	0	0	0	0	0	0	0	0	0	0	0
Hex:7; HexNAc:6	0	0.387052	0	0.328289	0	0.386683	0	0	0	0	0	0	0	0	0	0	0	0	0	0
Fuc:2; Hex:7; HexNAc:4; Neu5Ac:3	0	0	0	0	0	0	0	0	0	0	0	0	0	0	0	0.322929	0.246542	0.483641	0	0
Fuc:2; Hex:5; HexNAc:3; Neu5Ac:4	0	0	0	0	0	0	0	0	0	0	0	0	0	0	0	0	0.370776	0.443664	0	0
Fuc:2; Hex:7; HexNAc:4; Neu5Ac:2	0	0	0	0	0	0	0	0	0	0	0	0	0	0	0	0	0.420444	0.237982	0	0
Fuc:3; Hex:8; HexNAc:4; Neu5Ac:1	0	0	0	0	0	0	0	0	0	0	0	0	0	0	0	0	0.420444	0.237982	0	0
Fuc:2; Hex:4; HexNAc:6	0	0	0	0	0	0	0	0	0	0	0	0	0	0	0	0	0	0.242892	0.54169	0
Fuc:3; Hex:6; HexNAc:4; Neu5Ac:2	0	0	0	0	0	0	0	0	0	0	0	0	0	0	0	0	0	0.744468	0.537214	0
Fuc:3; Hex:4; HexNAc:4	0	0	0	0	0	0.326362	0	0.402949	0	0	0	0	0.315906	0	0	0.307234	0	0	0.415029	0
Hex:4; HexNAc:5; Neu5Ac:1	0	0	0	0	0	0.326362	0	0.402949	0	0	0	0	0.315906	0	0	0.307234	0	0	0.415029	0
Hex:4; HexNAc:4; Neu5Ac:3	0	0	0	0	0	0	0	0	0	0	0	0	0	0.378476	0	0.371293	0	0	0.491668	0
Fuc:2; Hex:5; HexNAc:3	0	0	0	0	0	0	0	0	0	0	0	0.247034	0	0	0	0.37547	0.352176	0	0.888831	0
Hex:4; HexNAc:4; Neu5Ac:1	0	0	0	0	0	0	0	0	0	0	0	0	0	0	0	0.567174	0.350828	0	0.546657	0
Fuc:1; Hex:4; HexNAc:5	0	0	0	0	0	0	0	0	0	0	0	0	0	0	0	0.352909	0.0529653	0	0.747927	0
Fuc:1; Hex:5; HexNAc:4	0	0	0	0	0	0	0	0	0	0	0	0	0	0	0	0.396398	0.114755	0	0.546657	0
Fuc:2; Hex:6; HexNAc:4; Neu5Ac:1	0	0	0	0	0	0	0	0	0	0	0	0	0	0	0	0.371293	0.151667	0	0.491668	0
Fuc:3; Hex:3; HexNAc:7	0	0	0	0	0	0	0	0	0	0	0	0	0	0	0	0.371293	0.151667	0	0.491668	0
Hex:3; HexNAc:2	0	0	0	0	0	0	0	0	0	0	0.962172	0	0.994315	0	0.76657	0	0	0	0	0
Hex:10; HexNAc:5; Neu5Ac:2	0	0	0	0.530865	0	0.530585	0	0	0	0	0	0.234911	0.611517	0	0	0.584144	0	0	0	0
Fuc:1; Hex:12; HexNAc:2	0	0	0	0.469349	0	0.796517	0	0.457199	0	0	0.343862	0.164255	0.442873	0	0	0.381163	0	0	0	0
Fuc:2; Hex:5; HexNAc:4; Neu5Ac:2	0	0	0	0.469349	0	0.796517	0	0.457199	0	0	0.343862	0.164255	0.442873	0	0	0.381163	0	0	0	0
Fuc:1; Hex:9; HexNAc:8; Neu5Ac:2	0	0	0	0	0	0.459066	0	0	0	0	0.211928	0	0.801934	0	0	0.390463	0	0	0	0
Hex:7; HexNAc:5; Neu5Ac:2	0	0	0	0	0	0	0	0	0	0	0.28931	0.424792	0.675346	0	0	0.272614	0	0	0	0
Fuc:6; Hex:9; HexNAc:8; Neu5Ac:3	0	0	0	0	0	0	0	0	0	0	0	0.528498	0.57994	0.604488	0	0.399422	0	0	0	0
Fuc:6; Hex:8; HexNAc:7; Neu5Ac:3	0	0	0	0	0	0	0	0	0	0	0.473432	0.721486	0.913365	0	0	0.629371	0.360368	0	0	0
Hex:7; HexNAc:5; Neu5Ac:3	0	0	0	0.453775	0	0	0	0	0	0	0.40077	0.655007	0.451361	0	0	0.467414	0.341426	0	0	0
Hex:6; HexNAc:6	0	0	0	0.868123	0.812519	1.22012	1.38887	0.732146	1.54346	0	0	0	0.5156	0	0	0.472946	0	0	0	0
Fuc:2; Hex:4; HexNAc:5; Neu5Ac:1	0	0	0	0.868123	0.812519	1.22012	1.38887	0.732146	1.54346	0	0	0	0.5156	0	0	0.472946	0	0	0	0
Hex:10; HexNAc:3	0	0	0	0.868123	0.812519	1.22012	1.38887	0.732146	1.54346	0	0	0	0.5156	0	0	0.472946	0	0	0	0
Hex:7; HexNAc:6; Neu5Ac:4	0	0	0	2.18273	0	0.340816	0	0.446799	0	0	0	0	0	0	0	0.5388	0.877876	0	0	0.678417
Hex:6; HexNAc:4; Neu5Ac:2	0	1.07577	1.0974	0.700347	0.673681	1.02142	0.899903	0.999178	0	0	0.464	0.327579	0.771452	0	0	0.850362	0.324224	0	0	0
Hex:8; HexNAc:6; Neu5Ac:4	0	0.560893	1.47027	0.672675	0.959059	0	0	0.750128	0	0	0.473401	0	0.378488	0	0	0.588225	0.547093	0	0	0
Hex:8; HexNAc:3; Neu5Ac:2	0	0	0	1.5502	2.02236	1.4491	1.60875	1.12163	1.53851	0	0.75563	1.41255	1.91649	0	2.03571	1.75656	0	0	0	0
Hex:9; HexNAc:4; Neu5Ac:2	0	0	0	1.36898	1.35665	1.2734	1.26873	0.642108	0.753194	0	0.33922	1.06221	1.54921	0	1.49963	1.41763	0	0	0	0
Hex:6; HexNAc:5; Neu5Ac:2	0	0	0.52889	0.721902	0	0.88213	0.440361	0.340111	0	0	0.66829	0.432456	0.917085	1.5431	1.22696	1.26182	1.1988	1.89972	1.48135	0
Fuc:1; Hex:8; HexNAc:7; Neu5Ac:4	0	1.13779	0	0.896462	0	0.381811	0	0.966362	0	0	0.950936	1.23017	0.964438	1.90993	1.89894	1.38784	1.08527	1.08868	1.57761	1.91872
Fuc:2; Hex:6; HexNAc:3; Neu5Ac:1	0	0	0	1.01953	0.566181	1.33695	0.783675	1.13447	0	0	0.272966	1.15304	1.33727	2.67415	1.57607	0.950666	0	2.0174	2.1125	1.34628
Fuc:1; Hex:5; HexNAc:3; Neu5Ac:2	0	0	0	1.01953	0.566181	1.33695	0.783675	1.13447	0	0	0.272966	1.15304	1.33727	2.67415	1.57607	0.950666	1.77495	2.0174	2.1125	1.34628
Fuc:3; Hex:3; HexNAc:6	0	0	0	1.01953	0.566181	1.33695	0.783675	1.13447	0	0	0.272966	1.15304	1.33727	2.67415	1.57607	0.950666	1.76931	2.0174	2.33009	1.34628
Hex:5; HexNAc:3; Neu5Ac:2	0	0	0	0	0	0	0	0.494615	0	0	0	0	0	1.54719	2.24936	1.70822	0.167461	0.756612	1.26965	1.80343
Hex:6; HexNAc:4; Neu5Ac:3	0	0	0	0	0	0	0	0	0	0	0	0	0	1.4466	1.45407	1.39888	0	0.160585	0.539912	0.845654
Fuc:1; Hex:8; HexNAc:7; Neu5Ac:3	0	0.264788	0	0	0	0.411999	0	0	0	0	1.29542	0	1.55756	0.791076	0.98505	1.09086	0.882227	0	1.12211	1.83809
Fuc:1; Hex:9; HexNAc:8; Neu5Ac:4	0	0	0	0	0	0	0	0	0	0	0.729782	0.500913	0.742288	0.805196	1.67627	1.40265	0.681767	0.997528	1.38907	1.67082
Fuc:1; Hex:4; HexNAc:5; Neu5Ac:1	0	0	0	2.57992	3.55706	2.46898	2.77048	2.40224	2.99528	2.54128	1.04857	1.93249	2.62816	0	2.61943	2.17879	1.29765	0.57694	1.12322	0
Fuc:1; Hex:7; HexNAc:6; Neu5Ac:2	0	0	2.4772	1.53975	1.67291	1.78237	1.62999	0.561708	1.21308	0	2.24797	2.83214	2.72472	2.21914	2.20504	2.08908	0.960817	0.982348	0.960209	0.869495
Fuc:1; Hex:6; HexNAc:5; Neu5Ac:2	2.1025	0	2.98059	2.04877	2.80706	2.46764	2.42698	1.39692	1.67704	2.99026	2.86519	3.19246	3.32133	2.94119	2.79899	2.5387	1.55143	2.09643	1.47845	2.07927
Fuc:1; Hex:7; HexNAc:6; Neu5Ac:3	0	2.67981	2.18975	2.66592	2.03228	2.00283	1.43338	0.895123	2.10064	2.37701	3.07339	2.95948	2.42724	1.39829	2.78786	2.59516	2.30124	1.38565	1.62177	2.49596
Fuc:1; Hex:6; HexNAc:5; Neu5Ac:3	3.63953	4.11434	3.02747	3.86108	3.01691	3.0627	3.25563	2.19378	3.63372	3.84976	3.1082	3.49026	2.85948	2.69704	3.45016	3.19255	2.80683	2.75088	1.91565	3.08221
Fuc:1; Hex:5; HexNAc:4; Neu5Ac:2	4.7628	5.1971	4.97783	4.43396	4.87384	5.12954	5.42533	4.33558	4.29612	4.94484	3.36441	3.37739	3.79687	1.72234	3.71003	3.4514	3.34162	3.46571	2.73824	3.88193
Fuc:1; Hex:7; HexNAc:6; Neu5Ac:4	3.93712	4.61887	4.49677	4.36672	4.60268	3.6977	3.76206	3.65	4.95648	4.4707	3.01472	3.01746	2.66334	0.340932	3.4254	3.26469	3.45334	3.37205	2.04033	2.72108
Hex:6; HexNAc:5; Neu5Ac:4	3.88997	1.51522	2.20378	0.44406	0.713446	0.352398	0	2.72331	2.21016	1.87966	2.18258	0	0.510175	2.91379	1.92705	1.58787	3.40633	4.12892	3.21487	1.76768
Hex:5; HexNAc:4; Neu5Ac:2	2.91923	2.60317	2.98851	2.39984	1.86562	2.8675	2.72904	2.64912	2.46421	2.74794	1.87917	1.11332	2.21087	3.94692	3.06297	2.67353	2.66258	3.42067	3.39321	3.46828
Hex:6; HexNAc:5; Neu5Ac:3	4.54939	3.13432	3.68225	2.463	1.33086	1.97253	2.53733	4.00517	3.41054	3.38309	3.77084	1.49064	0	4.8708	3.3405	2.86929	4.07124	4.58366	3.89377	3.4039
