# Supplementary material for: Native N-glycome profiling of single cells and ng-level blood isolates using label-free capillary electrophoresis-mass spectrometry
Source: Nat Commun. 2024 May 8;15:3847. doi: 10.1038/s41467-024-47772-w (PMC11079027; doi:10.1038/s41467-024-47772-w)
Supplement: Supplementary file 9 — Supplementary Data 6 [file 41467_2024_47772_MOESM9_ESM.xlsx]

## Sheet: Table6_U87_Cells_Glycans
		U87 cells
Composition	Name	Structure	Mrth (Da)
Fuc1Hex8HexNAc7Neu5Ac4	F1H8N7S4		4046.43
Fuc1Hex8HexNAc7Neu5Ac3	F1H8N7S3		3755.33
Fuc1Hex7HexNAc6Neu5Ac4	F1H7N6S4		3681.3
Fuc1Hex7HexNAc6Neu5Ac4	F1H7N6S4		3681.3
Hex7HexNAc6Neu5Ac4	H7N6S4		3535.24
Hex6HexNAc5Neu5Ac5	H6N5S5		3461.2
Fuc1Hex7HexNAc6Neu5Ac3	F1H7N6S3		3390.2
Fuc1Hex7HexNAc6Neu5Ac3	F1H7N6S3		3390.2
Hex6HexNAc5Neu5Ac4	H6N5S4		3170.11
Fuc1Hex7HexNAc6Neu5Ac2	F1H7N6S2		3099.11
Fuc1Hex6HexNAc5Neu5Ac3	F1H6N5S3		3025.07
Fuc1Hex6HexNAc5Neu5Ac3	F1H6N5S3		3025.07
Fuc1Hex7HexNAc5Neu5Ac2	F1H7N5S2		2896.03
Fuc1Hex8HexNAc7	F1H8N7		2882.05
Hex6HexNAc5Neu5Ac3	H6N5S3		2879.01
Fuc3Hex6HexNAc5Neu5Ac1	F3H6N5S1		2734.99
Fuc1Hex6HexNAc5Neu5Ac2	F1H6N5S2		2733.97
Fuc1Hex6HexNAc5Neu5Ac2	F1H6N5S2		2733.97
Fuc2Hex6HexNAc5Neu5Ac1	F2H6N5S1		2588.94
Hex6HexNAc5Neu5Ac2	H6N5S2		2587.92
Hex6HexNAc5Neu5Ac2	H6N5S2		2587.92
Hex5HexNAc4Neu5Ac3	H5N4S3		2513.88
Hex5HexNAc5Neu5Ac2	H5N5S2		2425.86
Hex6HexNAc4Neu5Ac2	H6N4S2		2384.84
Hex7HexNAc6	H7N6		2370.86
Fuc3Hex5HexNAc4Neu5Ac1	F3H5N4S1		2369.86
Fuc1Hex5HexNAc4Neu5Ac2	F1H5N4S2		2368.84
Fuc2Hex5HexNAc4Neu5Ac1	F2H5N4S1		2223.8
Hex5HexNAc4Neu5Ac2	H5N4S2		2222.78
