# Supplementary material for: Native N-glycome profiling of single cells and ng-level blood isolates using label-free capillary electrophoresis-mass spectrometry
Source: Nat Commun. 2024 May 8;15:3847. doi: 10.1038/s41467-024-47772-w (PMC11079027; doi:10.1038/s41467-024-47772-w)
Supplement: Supplementary file 11 — Source Data [file 41467_2024_47772_MOESM11_ESM.xlsx]

## Sheet: Figure 2A
Sample	Mean	Standard deviation
IgM 5 ng (~3,000 pL of serum)	173.333	6.4291
IgM 0.1 ng (~60 pL of serum)	132	9.16515
IgG 5 ng (~500 pL of serum)	141.667	9.29157
IgG 0.5 ng (~50 pL of serum)	87.6667	9.86577
Plasma 500 pL	375.333	12.3423
Plasma 50 pL	233.667	9.60902
Plasma 5 pL	152	20.664
EVs (~150 nL of plasma)	226.333	7.37111
EVs (~ 3 nL of plasma)	127.333	14.4684
Sample	Number
IgM 5 ng (~3000 pL of serum)	178
IgM 5 ng (~3000 pL of serum)	176
IgM 5 ng (~3000 pL of serum)	166
IgM 0.1 ng (~60 pL of serum)	124
IgM 0.1 ng (~60 pL of serum)	142
IgM 0.1 ng (~60 pL of serum)	130
IgG 5 ng (~500 pL of serum)	152
IgG 5 ng (~500 pL of serum)	139
IgG 5 ng (~500 pL of serum)	134
IgG 0.5 ng (~50 pL of serum)	83
IgG 0.5 ng (~50 pL of serum)	99
IgG 0.5 ng (~50 pL of serum)	81
Plasma 500 pL	389
Plasma 500 pL	372
Plasma 500 pL	365
Plasma 50 pL	244
Plasma 50 pL	232
Plasma 50 pL	225
Plasma 5 pL	146
Plasma 5 pL	135
Plasma 5 pL	175
EVs (~150 nL of plasma)	232
EVs (~150 nL of plasma)	229
EVs (~150 nL of plasma)	218
EVs (~ 3 nL of plasma)	144
EVs (~ 3 nL of plasma)	120
EVs (~ 3 nL of plasma)	118

## Sheet: Figure 3G
Sample	Mean	Standard deviation
Single HeLa	13	3
Five HeLa	65.6	21.8815
~Ten HeLa	91.8	24.2837
Single U87	62	20.0873
Blank	1.4	1.34164
Cell suspension medium	2.6	1.51658
Sample	Number
Single U87	29
Single U87	82
Single U87	62
Single U87	64
Single U87	73
~Ten HeLa	78
~Ten HeLa	113
~Ten HeLa	73
~Ten HeLa	123
~Ten HeLa	72
Single HeLa	16
Single HeLa	16
Single HeLa	10
Single HeLa	13
Single HeLa	10
Five HeLa	63
Five HeLa	38
Five HeLa	81
Five HeLa	93
Five HeLa	53
Blank	2
Blank	0
Blank	3
Blank	2
Blank	0
Cell suspension medium	3
Cell suspension medium	0
Cell suspension medium	4
Cell suspension medium	3
Cell suspension medium	3

## Sheet: Figure 4I
Sample	Glycan	Mean	Standard deviation
~Ten HeLa	A3G3S4	0.0572043	0.0187112
~Ten HeLa	A4G4S4	0.00809554	0.000975287
~Ten HeLa	FA4G4S4	0.206268	0.0508107
~Ten HeLa	A3G3S3	0.0997219	0.0318614
~Ten HeLa	FA3G3S3	0.162482	0.0139801
~Ten HeLa	A2G2S2	0.0593665	0.0152763
~Ten HeLa	A2BG2S2	0.000340895	0.000314715
~Ten HeLa	FA2G2S2	0.378176	0.00625047
~Ten HeLa	FA2BG2S2	0.00207897	0.000623269
~Ten HeLa	A3G3S2	0.00981712	0.0020591
~Ten HeLa	A2G2S1	0.0164492	0.0258662
Five HeLa	A3G3S4	0.0751031	0.0400638
Five HeLa	A4G4S4	0.0111505	0.00599388
Five HeLa	FA4G4S4	0.264839	0.0554094
Five HeLa	A3G3S3	0.124644	0.0568965
Five HeLa	FA3G3S3	0.168516	0.0309552
Five HeLa	A2G2S2	0.0539892	0.0231794
Five HeLa	A2BG2S2	0.000141031	0.000194235
Five HeLa	FA2G2S2	0.291877	0.0597083
Five HeLa	FA2BG2S2	0.00186354	0.00106978
Five HeLa	A3G3S2	0.00559729	0.00267008
Five HeLa	A2G2S1	0.00227927	0.0018783
Single HeLa	A3G3S4	0.0650464	0.0527899
Single HeLa	A4G4S4	0.00341385	0.00261861
Single HeLa	FA4G4S4	0.210368	0.0606767
Single HeLa	A3G3S3	0.13297	0.0353439
Single HeLa	FA3G3S3	0.139422	0.0352422
Single HeLa	A2G2S2	0.0879668	0.0146112
Single HeLa	A2BG2S2	0	0
Single HeLa	FA2G2S2	0.356518	0.072332
Single HeLa	FA2BG2S2	0	0
Single HeLa	A3G3S2	0.0042943	0.00503463
Single HeLa	A2G2S1	0	0
Single U87	A3G3S4	0.0411738	0.0333817
Single U87	A4G4S4	0.00389702	0.00520242
Single U87	FA4G4S4	0.142136	0.0180876
Single U87	A3G3S3	0.143812	0.084463
Single U87	FA3G3S3	0.196926	0.0739318
Single U87	A2G2S2	0.114622	0.0439809
Single U87	A2BG2S2	0.00529275	0.00632213
Single U87	FA2G2S2	0.303737	0.0814778
Single U87	FA2BG2S2	0.00432421	0.00297785
Single U87	A3G3S2	0.0310492	0.00458766
Single U87	A2G2S1	0.0130308	0.00694891
Sample	Glycan	Abundance
~Ten HeLa	A3G3S4	0.0460961
~Ten HeLa	A3G3S4	0.0838467
~Ten HeLa	A3G3S4	0.0507179
~Ten HeLa	A3G3S4	0.0682405
~Ten HeLa	A3G3S4	0.0371205
Five HeLa	A3G3S4	0.118945
Five HeLa	A3G3S4	0.0875752
Five HeLa	A3G3S4	0.0346666
Five HeLa	A3G3S4	0.0312364
Five HeLa	A3G3S4	0.103093
Single U87	A3G3S4	0.0561744
Single U87	A3G3S4	0.0512992
Single U87	A3G3S4	0
Single U87	A3G3S4	0.0831518
Single U87	A3G3S4	0.0152437
Single HeLa	A3G3S4	0.0240377
Single HeLa	A3G3S4	0.0596955
Single HeLa	A3G3S4	0.15664
Single HeLa	A3G3S4	0.0459234
Single HeLa	A3G3S4	0.038936
~Ten HeLa	A4G4S4	0.00903513
~Ten HeLa	A4G4S4	0.00843269
~Ten HeLa	A4G4S4	0.00863467
~Ten HeLa	A4G4S4	0.00652849
~Ten HeLa	A4G4S4	0.0078467
Five HeLa	A4G4S4	0.00652641
Five HeLa	A4G4S4	0.00882589
Five HeLa	A4G4S4	0.00642729
Five HeLa	A4G4S4	0.0133469
Five HeLa	A4G4S4	0.0206261
Single U87	A4G4S4	0.00601309
Single U87	A4G4S4	0.0121086
Single U87	A4G4S4	0
Single U87	A4G4S4	0.00117634
Single U87	A4G4S4	0.000187057
Single HeLa	A4G4S4	0.00762275
Single HeLa	A4G4S4	0.00285499
Single HeLa	A4G4S4	0.00305128
Single HeLa	A4G4S4	0.00316044
Single HeLa	A4G4S4	0.000379765
~Ten HeLa	FA4G4S4	0.175452
~Ten HeLa	FA4G4S4	0.147027
~Ten HeLa	FA4G4S4	0.192862
~Ten HeLa	FA4G4S4	0.245037
~Ten HeLa	FA4G4S4	0.27096
Five HeLa	FA4G4S4	0.207454
Five HeLa	FA4G4S4	0.21173
Five HeLa	FA4G4S4	0.282993
Five HeLa	FA4G4S4	0.339066
Five HeLa	FA4G4S4	0.282951
Single U87	FA4G4S4	0.143666
Single U87	FA4G4S4	0.165631
Single U87	FA4G4S4	0.15054
Single U87	FA4G4S4	0.117519
Single U87	FA4G4S4	0.133322
Single HeLa	FA4G4S4	0.207231
Single HeLa	FA4G4S4	0.303318
Single HeLa	FA4G4S4	0.132978
Single HeLa	FA4G4S4	0.201835
Single HeLa	FA4G4S4	0.206479
~Ten HeLa	A3G3S3	0.140805
~Ten HeLa	A3G3S3	0.0728621
~Ten HeLa	A3G3S3	0.121478
~Ten HeLa	A3G3S3	0.0980233
~Ten HeLa	A3G3S3	0.0654415
Five HeLa	A3G3S3	0.194137
Five HeLa	A3G3S3	0.169957
Five HeLa	A3G3S3	0.0566581
Five HeLa	A3G3S3	0.0880415
Five HeLa	A3G3S3	0.114426
Single U87	A3G3S3	0.165693
Single U87	A3G3S3	0.144454
Single U87	A3G3S3	0.07121
Single U87	A3G3S3	0.272611
Single U87	A3G3S3	0.0650929
Single HeLa	A3G3S3	0.0848941
Single HeLa	A3G3S3	0.135383
Single HeLa	A3G3S3	0.180983
Single HeLa	A3G3S3	0.145427
Single HeLa	A3G3S3	0.118162
~Ten HeLa	FA3G3S3	0.184721
~Ten HeLa	FA3G3S3	0.146076
~Ten HeLa	FA3G3S3	0.161741
~Ten HeLa	FA3G3S3	0.158429
~Ten HeLa	FA3G3S3	0.161441
Five HeLa	FA3G3S3	0.183756
Five HeLa	FA3G3S3	0.135341
Five HeLa	FA3G3S3	0.184802
Five HeLa	FA3G3S3	0.202758
Five HeLa	FA3G3S3	0.135923
Single U87	FA3G3S3	0.1607
Single U87	FA3G3S3	0.167865
Single U87	FA3G3S3	0.328854
Single U87	FA3G3S3	0.157234
Single U87	FA3G3S3	0.169977
Single HeLa	FA3G3S3	0.172169
Single HeLa	FA3G3S3	0.154259
Single HeLa	FA3G3S3	0.12101
Single HeLa	FA3G3S3	0.0866845
Single HeLa	FA3G3S3	0.162987
~Ten HeLa	A2G2S2	0.0499283
~Ten HeLa	A2G2S2	0.0802857
~Ten HeLa	A2G2S2	0.0689295
~Ten HeLa	A2G2S2	0.0419927
~Ten HeLa	A2G2S2	0.0556964
Five HeLa	A2G2S2	0.060055
Five HeLa	A2G2S2	0.0850429
Five HeLa	A2G2S2	0.0346036
Five HeLa	A2G2S2	0.0275871
Five HeLa	A2G2S2	0.0626575
Single U87	A2G2S2	0.163853
Single U87	A2G2S2	0.149113
Single U87	A2G2S2	0.0568972
Single U87	A2G2S2	0.0865586
Single U87	A2G2S2	0.116688
Single HeLa	A2G2S2	0.0685122
Single HeLa	A2G2S2	0.0800982
Single HeLa	A2G2S2	0.103772
Single HeLa	A2G2S2	0.100705
Single HeLa	A2G2S2	0.086747
~Ten HeLa	A2BG2S2	0.000516275
~Ten HeLa	A2BG2S2	0
~Ten HeLa	A2BG2S2	0.000642986
~Ten HeLa	A2BG2S2	0
~Ten HeLa	A2BG2S2	0.000545214
Five HeLa	A2BG2S2	0
Five HeLa	A2BG2S2	0
Five HeLa	A2BG2S2	0.000382042
Five HeLa	A2BG2S2	0.000323112
Five HeLa	A2BG2S2	0
Single U87	A2BG2S2	0.00630383
Single U87	A2BG2S2	0.0154182
Single U87	A2BG2S2	0
Single U87	A2BG2S2	0
Single U87	A2BG2S2	0.0047417
Single HeLa	A2BG2S2	0
Single HeLa	A2BG2S2	0
Single HeLa	A2BG2S2	0
Single HeLa	A2BG2S2	0
Single HeLa	A2BG2S2	0
~Ten HeLa	FA2G2S2	0.37632
~Ten HeLa	FA2G2S2	0.386338
~Ten HeLa	FA2G2S2	0.375693
~Ten HeLa	FA2G2S2	0.370234
~Ten HeLa	FA2G2S2	0.382295
Five HeLa	FA2G2S2	0.227865
Five HeLa	FA2G2S2	0.293091
Five HeLa	FA2G2S2	0.388953
Five HeLa	FA2G2S2	0.283402
Five HeLa	FA2G2S2	0.266073
Single U87	FA2G2S2	0.249832
Single U87	FA2G2S2	0.243623
Single U87	FA2G2S2	0.342963
Single U87	FA2G2S2	0.252534
Single U87	FA2G2S2	0.429732
Single HeLa	FA2G2S2	0.435089
Single HeLa	FA2G2S2	0.263531
Single HeLa	FA2G2S2	0.29921
Single HeLa	FA2G2S2	0.403586
Single HeLa	FA2G2S2	0.381176
~Ten HeLa	FA2BG2S2	0.0022022
~Ten HeLa	FA2BG2S2	0.00105018
~Ten HeLa	FA2BG2S2	0.00228518
~Ten HeLa	FA2BG2S2	0.00211784
~Ten HeLa	FA2BG2S2	0.00273945
Five HeLa	FA2BG2S2	0
Five HeLa	FA2BG2S2	0.00201912
Five HeLa	FA2BG2S2	0.00264777
Five HeLa	FA2BG2S2	0.00246525
Five HeLa	FA2BG2S2	0.00218555
Single U87	FA2BG2S2	0.00311415
Single U87	FA2BG2S2	0.0045256
Single U87	FA2BG2S2	0.00626716
Single U87	FA2BG2S2	0
Single U87	FA2BG2S2	0.00771415
Single HeLa	FA2BG2S2	0
Single HeLa	FA2BG2S2	0
Single HeLa	FA2BG2S2	0
Single HeLa	FA2BG2S2	0
Single HeLa	FA2BG2S2	0
~Ten HeLa	A3G3S2	0.0107041
~Ten HeLa	A3G3S2	0.0114188
~Ten HeLa	A3G3S2	0.0104837
~Ten HeLa	A3G3S2	0.00621648
~Ten HeLa	A3G3S2	0.0102625
Five HeLa	A3G3S2	0.00126177
Five HeLa	A3G3S2	0.00502415
Five HeLa	A3G3S2	0.00631617
Five HeLa	A3G3S2	0.00747062
Five HeLa	A3G3S2	0.00791374
Single U87	A3G3S2	0.0319581
Single U87	A3G3S2	0.0354538
Single U87	A3G3S2	0.0266939
Single U87	A3G3S2	0.0258514
Single U87	A3G3S2	0.035289
Single HeLa	A3G3S2	0.000443202
Single HeLa	A3G3S2	0.000860136
Single HeLa	A3G3S2	0.00235628
Single HeLa	A3G3S2	0.0126792
Single HeLa	A3G3S2	0.00513267
~Ten HeLa	A2G2S1	0.00422004
~Ten HeLa	A2G2S1	0.0626626
~Ten HeLa	A2G2S1	0.0065316
~Ten HeLa	A2G2S1	0.00318025
~Ten HeLa	A2G2S1	0.00565165
Five HeLa	A2G2S1	0
Five HeLa	A2G2S1	0.00139268
Five HeLa	A2G2S1	0.0015497
Five HeLa	A2G2S1	0.00430308
Five HeLa	A2G2S1	0.00415088
Single U87	A2G2S1	0.0126932
Single U87	A2G2S1	0.0105084
Single U87	A2G2S1	0.0165743
Single U87	A2G2S1	0.00336481
Single U87	A2G2S1	0.0220133
Single HeLa	A2G2S1	0
Single HeLa	A2G2S1	0
Single HeLa	A2G2S1	0
Single HeLa	A2G2S1	0
Single HeLa	A2G2S1	0

## Sheet: Figure 4J
Sample	Mean	Standard deviation
Single HeLa	13	3
Single LPS-treated HeLa	37.2	12.3976
Single U87	62	20.0873
Single LPS-treated U87	55.2	29.7271
Sample	Number
Single U87	29
Single U87	82
Single U87	62
Single U87	64
Single U87	73
Single HeLa	16
Single HeLa	16
Single HeLa	10
Single HeLa	13
Single HeLa	10
Single LPS-treated HeLa	38
Single LPS-treated HeLa	43
Single LPS-treated HeLa	22
Single LPS-treated HeLa	29
Single LPS-treated HeLa	54
Single LPS-treated U87	50
Single LPS-treated U87	25
Single LPS-treated U87	34
Single LPS-treated U87	100
Single LPS-treated U87	67

## Sheet: Figure S3A
Sample	Glycan	RSD% raw abundance
~Ten HeLa	A3G3S4	51.6303
~Ten HeLa	A4G4S4	71.2673
~Ten HeLa	FA4G4S4	54.934
~Ten HeLa	A3G3S3	87.3722
~Ten HeLa	FA3G3S3	70.0829
~Ten HeLa	A2G2S2	65.2099
~Ten HeLa	FA2G2S2	62.8154
~Ten HeLa	A3G3S2	71.1113
Five HeLa	A3G3S4	15.5843
Five HeLa	A4G4S4	73.0155
Five HeLa	FA4G4S4	73.0928
Five HeLa	A3G3S3	30.3547
Five HeLa	FA3G3S3	69.9129
Five HeLa	A2G2S2	19.2082
Five HeLa	FA2G2S2	65.1047
Five HeLa	A3G3S2	78.5826
Single HeLa	A3G3S4	60.5123
Single HeLa	A4G4S4	173.33
Single HeLa	FA4G4S4	104.508
Single HeLa	A3G3S3	67.9005
Single HeLa	FA3G3S3	122.339
Single HeLa	A2G2S2	82.4892
Single HeLa	FA2G2S2	118.683
Single HeLa	A3G3S2	107.635

## Sheet: Figure S3B
Sample	Glycan	RSD% normalized abundance
~Ten HeLa	A3G3S4	35.2384
~Ten HeLa	A4G4S4	12.7904
~Ten HeLa	FA4G4S4	23.2351
~Ten HeLa	A3G3S3	30.7941
~Ten HeLa	FA3G3S3	7.15656
~Ten HeLa	A2G2S2	28.2099
~Ten HeLa	FA2G2S2	4.08632
~Ten HeLa	A3G3S2	22.2632
Five HeLa	A3G3S4	53.2053
Five HeLa	A4G4S4	53.9431
Five HeLa	FA4G4S4	21.1589
Five HeLa	A3G3S3	45.4104
Five HeLa	FA3G3S3	18.3875
Five HeLa	A2G2S2	42.8522
Five HeLa	FA2G2S2	20.5298
Five HeLa	A3G3S2	47.828
Single HeLa	A3G3S4	81.1573
Single HeLa	A4G4S4	76.7057
Single HeLa	FA4G4S4	28.8431
Single HeLa	A3G3S3	26.5804
Single HeLa	FA3G3S3	25.2774
Single HeLa	A2G2S2	16.6099
Single HeLa	FA2G2S2	20.2884
Single HeLa	A3G3S2	117.24

## Sheet: Figure S3CD
Sample	Mean	Standard deviation
Single HeLa	2385203	2.46288e+06
Five HeLa	15981004	8.80288e+06
~Ten HeLa	28154360	1.80665e+07
Sample	Summed raw abundances
Single HeLa	6759893
Single HeLa	852191
Single HeLa	1220145
Single HeLa	1469098
Single HeLa	1624690
Five HeLa	8200369
Five HeLa	10008241
Five HeLa	22144362
Five HeLa	28348045
Five HeLa	11204002
~Ten HeLa	50559568
~Ten HeLa	13978538
~Ten HeLa	44901898
~Ten HeLa	17929504
~Ten HeLa	13402294
